# Supplementary material for: Hagfish olfactory repertoire illuminates lineage-specific diversification of olfaction in basal vertebrates
Source: iScience. 2025 Nov 19;28(12):114118. doi: 10.1016/j.isci.2025.114118 (PMC12741414; doi:10.1016/j.isci.2025.114118)
Supplement: Data S3. Detailed phylogenetic tree of V2Rs [file mmc8.xlsx]

## Sheet: Sheet 1
Gene name	ID	Species	Source
ORs
Ebu-OR1	FYBX03000011.1-133894408-133897149:1.pep_483	Eptatretus burgeri
Ebu-OR2	FYBX03000011.1-134517895-134520651:1.pep_145	Eptatretus burgeri
Ebu-OR3	FYBX03000008.1-32544306-32547104:-1.pep_209	Eptatretus burgeri
Ebu-OR4	FYBX03000001.1-31710264-31713008:-1.pep_71	Eptatretus burgeri
Ebu-OR5	FYBX03000005.1-45572829-45575684:-1.pep_71	Eptatretus burgeri
Ebu-OR6	FYBX03000013.1-15568757-15571522:-1.pep_490	Eptatretus burgeri
Ebu-OR7	FYBX03000008.1-89020203-89023019:1.pep_212	Eptatretus burgeri
Ebu-OR8	FYBX03000012.1-118676754-118679486:1.pep_212	Eptatretus burgeri
Ebu-OR9	FYBX03000011.1-16139348-16142170:1.pep_443	Eptatretus burgeri
Ebu-OR10	FYBX03000001.1-101495652-101498402:-1.pep_3	Eptatretus burgeri
Ebu-OR11	FYBX03000001.1-1197689-1200517:1.pep_340	Eptatretus burgeri
Ebu-OR12	ENSEBUP00000007850.1	Eptatretus burgeri
Ebu-OR13	FYBX03000011.1-126616569-126619388:1.pep_283	Eptatretus burgeri
Ebu-OR14	FYBX03000001.1-32516809-32519511:-1.pep_276	Eptatretus burgeri
Ebu-OR15	FYBX03000008.1-88164419-88167223:1.pep_73	Eptatretus burgeri
Ebu-OR16	ENSEBUP00000010038.1	Eptatretus burgeri
Ebu-OR17	FYBX03000011.1-134225298-134228084:1.pep_69	Eptatretus burgeri
Ebu-OR18	ENSEBUP00000013750.1	Eptatretus burgeri
Ebu-OR19	ENSEBUP00000014731.1	Eptatretus burgeri
Ebu-OR20	ENSEBUP00000015083.1	Eptatretus burgeri
Ebu-OR21	FYBX03000001.1-31854868-31857219:1.pep_231	Eptatretus burgeri
Ebu-OR22	FYBX03000001.1-82177759-82180431:1.pep_283	Eptatretus burgeri
Ebu-OR23	FYBX03000001.1-32178393-32181143:1.pep_369	Eptatretus burgeri
Ebu-OR24	ENSEBUP00000015485.1	Eptatretus burgeri
Ebu-OR25	FYBX03000001.1-82431519-82434263:1.pep_310	Eptatretus burgeri
Ebu-OR26	FYBX03000012.1-118003786-118006521:1.pep_212	Eptatretus burgeri
Ebu-OR27	ENSEBUP00000016402.1	Eptatretus burgeri
Ebu-OR28	FYBX03000001.1-32412799-32415519:-1.pep_324	Eptatretus burgeri
Ebu-OR29	FYBX03000011.1-134129191-134131962:-1.pep_314	Eptatretus burgeri
Ebu-OR30	FYBX03000011.1-134792253-134795045:-1.pep_490	Eptatretus burgeri
Ebu-OR31	FYBX03000001.1-1606031-1608778:-1.pep_283	Eptatretus burgeri
Ebu-OR32	ENSEBUP00000020138.1	Eptatretus burgeri
Ebu-OR33	FYBX03000001.1-31095240-31098005:-1.pep_369	Eptatretus burgeri
Ebu-OR34	FYBX03000008.1-88964611-88967490:1.pep_384	Eptatretus burgeri
Ebu-OR35	FYBX03000001.1-31006823-31009471:-1.pep_98	Eptatretus burgeri
Ebu-OR36	FYBX03000001.1-101571733-101574444:-1.pep_71	Eptatretus burgeri
Ebu-OR37	ENSEBUP00000024599.1	Eptatretus burgeri
Ebu-OR38	FYBX03000007.1-119862092-119864788:-1.pep_428	Eptatretus burgeri
Ebu-OR39	FYBX03000001.1-100719175-100721943:1.pep_304	Eptatretus burgeri
Ebu-OR40	FYBX03000008.1-88066514-88069354:-1.pep_310	Eptatretus burgeri
Ebu-OR41	FYBX03000001.1-101409973-101412750:1.pep_428	Eptatretus burgeri
Ebu-OR42	FYBX03000001.1-101431066-101433798:1.pep_3	Eptatretus burgeri
Ebu-OR43	FYBX03000001.1-101296162-101298909:-1.pep_166	Eptatretus burgeri
Ebu-OR44	FYBX03000008.1-88987863-88990679:1.pep_212	Eptatretus burgeri
Ebu-OR45	FYBX03000001.1-31122556-31125237:-1.pep_500	Eptatretus burgeri
Ebu-OR46	FYBX03000001.1-32840009-32842744:-1.pep_290	Eptatretus burgeri
Ebu-OR47	FYBX03000001.1-31912028-31914751:1.pep_428	Eptatretus burgeri
Ebu-OR48	FYBX03000011.1-135153777-135156578:-1.pep_333	Eptatretus burgeri
Pma-OR1	XP_032804020.1	Petromyzon marinus
Pma-OR2	XP_032809026.1	Petromyzon marinus
Pma-OR3	XP_032820515.1	Petromyzon marinus
Pma-OR4	XP_032823909.1	Petromyzon marinus
Pma-OR5	XP_032824003.1	Petromyzon marinus
Pma-OR6	XP_032824004.1	Petromyzon marinus
Pma-OR7	XP_032830835.1	Petromyzon marinus
Pma-OR8	XP_032831019.1	Petromyzon marinus
Pma-OR9	XP_032831033.1	Petromyzon marinus
Pma-OR10	XP_032831034.1	Petromyzon marinus
Pma-OR11	XP_032831035.1	Petromyzon marinus
Pma-OR12	XP_032831042.1	Petromyzon marinus
Pma-OR13	XP_032831043.1	Petromyzon marinus
Pma-OR14	XP_032831050.1	Petromyzon marinus
Pma-OR15	XP_032831062.1	Petromyzon marinus
Pma-OR16	XP_032831065.1	Petromyzon marinus
Pma-OR17	XP_032831118.1	Petromyzon marinus
Pma-OR18	XP_032831119.1	Petromyzon marinus
Pma-OR19	XP_032831120.1	Petromyzon marinus
Pma-OR20	XP_032831123.1	Petromyzon marinus
Pma-OR21	XP_032831139.1	Petromyzon marinus
Pma-OR22	XP_032831142.1	Petromyzon marinus
Pma-OR23	XP_032831147.1	Petromyzon marinus
Pma-OR24	XP_032831154.1	Petromyzon marinus
Pma-OR25	XP_032831159.1	Petromyzon marinus
Pma-OR26	XP_032831160.1	Petromyzon marinus
Pma-OR27	XP_032831181.1	Petromyzon marinus
Pma-OR28	XP_032831182.1	Petromyzon marinus
Pma-OR29	XP_032832072.1	Petromyzon marinus
Pma-OR30	XP_032832125.1	Petromyzon marinus
Pma-OR31	XP_032832130.1	Petromyzon marinus
Pma-OR32	XP_032832371.1	Petromyzon marinus
Pma-OR33	XP_032832401.1	Petromyzon marinus
Pma-OR34	XP_032832441.1	Petromyzon marinus
Pma-OR35	XP_032834162.1	Petromyzon marinus
Pma-OR36	XP_032834287.1	Petromyzon marinus
Pma-OR37	XP_032834288.1	Petromyzon marinus
Pma-OR38	XP_032834985.1	Petromyzon marinus
Pma-OR39	XP_032834988.1	Petromyzon marinus
Pma-OR40	XP_032834990.1	Petromyzon marinus
Pma-OR41	XP_032834991.1	Petromyzon marinus
Pma-OR42	XP_032834992.1	Petromyzon marinus
Pma-OR43	XP_032834994.1	Petromyzon marinus
Pma-OR44	XP_032834997.1	Petromyzon marinus
Pma-OR45	XP_032834998.1	Petromyzon marinus
Pma-OR46	XP_032834999.1	Petromyzon marinus
Pma-OR47	XP_032835001.1	Petromyzon marinus
Pma-OR48	XP_032835074.1	Petromyzon marinus
Pma-OR49	XP_032835075.1	Petromyzon marinus
Pma-OR50	XP_032835076.1	Petromyzon marinus
Pma-OR51	XP_032835077.1	Petromyzon marinus
Pma-OR52	XP_032835078.1	Petromyzon marinus
Pma-OR53	XP_032835079.1	Petromyzon marinus
Pma-OR54	XP_032835081.1	Petromyzon marinus
Pma-OR55	XP_032835082.1	Petromyzon marinus
Pma-OR56	XP_032835084.1	Petromyzon marinus
Pma-OR57	XP_032835085.1	Petromyzon marinus
Pma-OR58	XP_032835086.1	Petromyzon marinus
Pma-OR59	XP_032835088.1	Petromyzon marinus
Pma-OR60	XP_032835550.1	Petromyzon marinus
Pma-OR61	XP_032835597.1	Petromyzon marinus
Pma-OR62	NC_046134.1	Petromyzon marinus
Bfl-ORs105.1	BrflORs105.1	Branchiostoma floridae	Niimura6
Bfl-ORs117.1	BrflORs117.1	Branchiostoma floridae	Niimura6
Bfl-ORs128.1	BrflORs128.1	Branchiostoma floridae	Niimura6
Bfl-ORs128.2	BrflORs128.2	Branchiostoma floridae	Niimura6
Bfl-ORs150.1	BrflORs150.1	Branchiostoma floridae	Niimura6
Bfl-ORs150.2	BrflORs150.2	Branchiostoma floridae	Niimura6
Bfl-ORs155.1	BrflORs155.1	Branchiostoma floridae	Niimura6
Bfl-ORs157.1	BrflORs157.1	Branchiostoma floridae	Niimura6
Bfl-ORs157.2	BrflORs157.2	Branchiostoma floridae	Niimura6
Bfl-ORs157.6	BrflORs157.6	Branchiostoma floridae	Niimura6
Bfl-ORs157.7	BrflORs157.7	Branchiostoma floridae	Niimura6
Bfl-ORs157.8	BrflORs157.8	Branchiostoma floridae	Niimura6
Bfl-ORs17.1	BrflORs17.1	Branchiostoma floridae	Niimura6
Bfl-ORs205.1	BrflORs205.1	Branchiostoma floridae	Niimura6
Bfl-ORs21.1	BrflORs21.1	Branchiostoma floridae	Niimura6
Bfl-ORs21.2	BrflORs21.2	Branchiostoma floridae	Niimura6
Bfl-ORs21.3	BrflORs21.3	Branchiostoma floridae	Niimura6
Bfl-ORs216.1	BrflORs216.1	Branchiostoma floridae	Niimura6
Bfl-ORs220.2	BrflORs220.2	Branchiostoma floridae	Niimura6
Bfl-ORs232.1	BrflORs232.1	Branchiostoma floridae	Niimura6
Bfl-ORs239.1	BrflORs239.1	Branchiostoma floridae	Niimura6
Bfl-ORs28.1	BrflORs28.1	Branchiostoma floridae	Niimura6
Bfl-ORs28.2	BrflORs28.2	Branchiostoma floridae	Niimura6
Bfl-ORs39.1	BrflORs39.1	Branchiostoma floridae	Niimura6
Bfl-ORs41.3	BrflORs41.3	Branchiostoma floridae	Niimura6
Bfl-ORs41.4	BrflORs41.4	Branchiostoma floridae	Niimura6
Bfl-ORs65.1	BrflORs65.1	Branchiostoma floridae	Niimura6
Bfl-ORs65.2	BrflORs65.2	Branchiostoma floridae	Niimura6
Bfl-ORs65.3	BrflORs65.3	Branchiostoma floridae	Niimura6
Bfl-ORs65.4	BrflORs65.4	Branchiostoma floridae	Niimura6
Bfl-ORs98.1	BrflORs98.1	Branchiostoma floridae	Niimura6
Group_alpha_AncaORs2132.1	AncaORs2132.1	Anolis carolinensis	Niimura6
Group_alpha_GagaOR1.10	GagaOR1.10	Gallus gallus	Niimura6
Group_alpha_GagaOR1.11	GagaOR1.11	Gallus gallus	Niimura6
Group_alpha_GagaOR1.12	GagaOR1.12	Gallus gallus	Niimura6
Group_alpha_GagaOR1.14	GagaOR1.14	Gallus gallus	Niimura6
Group_alpha_GagaOR1.3	GagaOR1.3	Gallus gallus	Niimura6
Group_alpha_GagaOR1.4	GagaOR1.4	Gallus gallus	Niimura6
Group_alpha_GagaOR1.7	GagaOR1.7	Gallus gallus	Niimura6
Group_alpha_GagaOR1.8	GagaOR1.8	Gallus gallus	Niimura6
Group_alpha_GagaOR1.9	GagaOR1.9	Gallus gallus	Niimura6
Group_alpha_XetrORs1078.1	XetrORs1078.1	Xenopus tropicalis	Niimura6
Group_alpha_XetrORs1078.2	XetrORs1078.2	Xenopus tropicalis	Niimura6
Group_alpha_XetrORs1078.5	XetrORs1078.5	Xenopus tropicalis	Niimura6
Group_alpha_XetrORs2098.1	XetrORs2098.1	Xenopus tropicalis	Niimura6
Group_alpha_XetrORs2098.3	XetrORs2098.3	Xenopus tropicalis	Niimura6
Group_alpha_XetrORs572.1	XetrORs572.1	Xenopus tropicalis	Niimura6
Group_alpha_XetrORs6102.1	XetrORs6102.1	Xenopus tropicalis	Niimura6
Group_alpha_XetrORs900.1	XetrORs900.1	Xenopus tropicalis	Niimura6
Group_beta_DareOR15.62	DareOR15.62	Danio rerio	Niimura6
Group_beta_DareOR15.63	DareOR15.63	Danio rerio	Niimura6
Group_beta_DareOR15.66	DareOR15.66	Danio rerio	Niimura6
Group_beta_DareOR15.67	DareOR15.67	Danio rerio	Niimura6
Group_beta_GaacOR1.1	GaacOR1.1	Gasterosteus aculeatus	Niimura6
Group_beta_OrlaOR22.2	OrlaOR22.2	Oryzias latipes	Niimura6
Group_beta_OrlaORUn.2	OrlaORUn.2	Oryzias latipes	Niimura6
Group_beta_OrlaORUn.33	OrlaORUn.33	Oryzias latipes	Niimura6
Group_beta_TaruORUn.88	TaruORUn.88	Takifugu rubripes	Niimura6
Group_beta_XetrORs10316.1	XetrORs10316.1	Xenopus tropicalis	Niimura6
Group_beta_XetrORs976.1	XetrORs976.1	Xenopus tropicalis	Niimura6
Group_beta_XetrORs976.11	XetrORs976.11	Xenopus tropicalis	Niimura6
Group_beta_XetrORs976.13	XetrORs976.13	Xenopus tropicalis	Niimura6
Group_beta_XetrORs976.15	XetrORs976.15	Xenopus tropicalis	Niimura6
Group_beta_XetrORs976.17	XetrORs976.17	Xenopus tropicalis	Niimura6
Group_beta_XetrORs976.18	XetrORs976.18	Xenopus tropicalis	Niimura6
Group_beta_XetrORs976.20	XetrORs976.20	Xenopus tropicalis	Niimura6
Group_beta_XetrORs976.4	XetrORs976.4	Xenopus tropicalis	Niimura6
Group_beta_XetrORs976.5	XetrORs976.5	Xenopus tropicalis	Niimura6
Group_beta_XetrORs976.6	XetrORs976.6	Xenopus tropicalis	Niimura6
Group_beta_XetrORs976.7	XetrORs976.7	Xenopus tropicalis	Niimura6
Group_beta_XetrORs976.8	XetrORs976.8	Xenopus tropicalis	Niimura6
Group_beta_XetrORs976.9	XetrORs976.9	Xenopus tropicalis	Niimura6
Group_Delta_DareOR15.1	DareOR15.1	Danio rerio	Niimura6
Group_Delta_DareOR15.10	DareOR15.10	Danio rerio	Niimura6
Group_Delta_DareOR15.11	DareOR15.11	Danio rerio	Niimura6
Group_Delta_DareOR15.12	DareOR15.12	Danio rerio	Niimura6
Group_Delta_DareOR15.13	DareOR15.13	Danio rerio	Niimura6
Group_Delta_DareOR15.14	DareOR15.14	Danio rerio	Niimura6
Group_Delta_DareOR15.15	DareOR15.15	Danio rerio	Niimura6
Group_Delta_DareOR15.16	DareOR15.16	Danio rerio	Niimura6
Group_Delta_DareOR15.17	DareOR15.17	Danio rerio	Niimura6
Group_Delta_DareOR15.18	DareOR15.18	Danio rerio	Niimura6
Group_Delta_DareOR15.19	DareOR15.19	Danio rerio	Niimura6
Group_Delta_DareOR15.2	DareOR15.2	Danio rerio	Niimura6
Group_Delta_DareOR15.20	DareOR15.20	Danio rerio	Niimura6
Group_Delta_DareOR15.21	DareOR15.21	Danio rerio	Niimura6
Group_Delta_DareOR15.22	DareOR15.22	Danio rerio	Niimura6
Group_Delta_DareOR15.23	DareOR15.23	Danio rerio	Niimura6
Group_Delta_DareOR15.3	DareOR15.3	Danio rerio	Niimura6
Group_Delta_DareOR15.30	DareOR15.30	Danio rerio	Niimura6
Group_Delta_DareOR15.31	DareOR15.31	Danio rerio	Niimura6
Group_Delta_DareOR15.32	DareOR15.32	Danio rerio	Niimura6
Group_Delta_DareOR15.33	DareOR15.33	Danio rerio	Niimura6
Group_Delta_DareOR15.35	DareOR15.35	Danio rerio	Niimura6
Group_Delta_DareOR15.36	DareOR15.36	Danio rerio	Niimura6
Group_Delta_DareOR15.37	DareOR15.37	Danio rerio	Niimura6
Group_Delta_DareOR15.38	DareOR15.38	Danio rerio	Niimura6
Group_Delta_DareOR15.4	DareOR15.4	Danio rerio	Niimura6
Group_Delta_DareOR15.5	DareOR15.5	Danio rerio	Niimura6
Group_Delta_DareOR15.6	DareOR15.6	Danio rerio	Niimura6
Group_Delta_DareOR15.7	DareOR15.7	Danio rerio	Niimura6
Group_Delta_DareOR15.8	DareOR15.8	Danio rerio	Niimura6
Group_Delta_DareOR15.9	DareOR15.9	Danio rerio	Niimura6
Group_Delta_DareOR21.10	DareOR21.10	Danio rerio	Niimura6
Group_Delta_DareOR21.11	DareOR21.11	Danio rerio	Niimura6
Group_Delta_DareOR21.12	DareOR21.12	Danio rerio	Niimura6
Group_Delta_DareOR21.13	DareOR21.13	Danio rerio	Niimura6
Group_Delta_DareOR21.14	DareOR21.14	Danio rerio	Niimura6
Group_Delta_DareOR21.15	DareOR21.15	Danio rerio	Niimura6
Group_Delta_DareOR21.3	DareOR21.3	Danio rerio	Niimura6
Group_Delta_DareOR21.36	DareOR21.36	Danio rerio	Niimura6
Group_Delta_DareOR21.37	DareOR21.37	Danio rerio	Niimura6
Group_Delta_DareOR21.38	DareOR21.38	Danio rerio	Niimura6
Group_Delta_DareOR21.39	DareOR21.39	Danio rerio	Niimura6
Group_Delta_DareOR21.4	DareOR21.4	Danio rerio	Niimura6
Group_Delta_DareOR21.40	DareOR21.40	Danio rerio	Niimura6
Group_Delta_DareOR21.41	DareOR21.41	Danio rerio	Niimura6
Group_Delta_DareOR21.42	DareOR21.42	Danio rerio	Niimura6
Group_Delta_DareOR21.43	DareOR21.43	Danio rerio	Niimura6
Group_Delta_DareOR21.45	DareOR21.45	Danio rerio	Niimura6
Group_Delta_DareOR21.46	DareOR21.46	Danio rerio	Niimura6
Group_Delta_DareOR21.47	DareOR21.47	Danio rerio	Niimura6
Group_Delta_DareOR21.48	DareOR21.48	Danio rerio	Niimura6
Group_Delta_DareOR21.49	DareOR21.49	Danio rerio	Niimura6
Group_Delta_DareOR21.5	DareOR21.5	Danio rerio	Niimura6
Group_Delta_DareOR21.50	DareOR21.50	Danio rerio	Niimura6
Group_Delta_DareOR21.51	DareOR21.51	Danio rerio	Niimura6
Group_Delta_DareOR21.52	DareOR21.52	Danio rerio	Niimura6
Group_Delta_DareOR21.53	DareOR21.53	Danio rerio	Niimura6
Group_Delta_DareOR21.55	DareOR21.55	Danio rerio	Niimura6
Group_Delta_DareOR21.56	DareOR21.56	Danio rerio	Niimura6
Group_Delta_DareOR21.6	DareOR21.6	Danio rerio	Niimura6
Group_Delta_DareOR21.7	DareOR21.7	Danio rerio	Niimura6
Group_Delta_DareOR21.8	DareOR21.8	Danio rerio	Niimura6
Group_Delta_GaacOR1.10	GaacOR1.10	Gasterosteus aculeatus	Niimura6
Group_Delta_GaacOR1.17	GaacOR1.17	Gasterosteus aculeatus	Niimura6
Group_Delta_GaacOR1.18	GaacOR1.18	Gasterosteus aculeatus	Niimura6
Group_Delta_GaacOR1.19	GaacOR1.19	Gasterosteus aculeatus	Niimura6
Group_Delta_GaacOR1.2	GaacOR1.2	Gasterosteus aculeatus	Niimura6
Group_Delta_GaacOR1.20	GaacOR1.20	Gasterosteus aculeatus	Niimura6
Group_Delta_GaacOR1.21	GaacOR1.21	Gasterosteus aculeatus	Niimura6
Group_Delta_GaacOR1.3	GaacOR1.3	Gasterosteus aculeatus	Niimura6
Group_Delta_GaacOR1.4	GaacOR1.4	Gasterosteus aculeatus	Niimura6
Group_Delta_GaacOR1.5	GaacOR1.5	Gasterosteus aculeatus	Niimura6
Group_Delta_GaacOR1.7	GaacOR1.7	Gasterosteus aculeatus	Niimura6
Group_Delta_GaacOR1.8	GaacOR1.8	Gasterosteus aculeatus	Niimura6
Group_Delta_GaacOR12.1	GaacOR12.1	Gasterosteus aculeatus	Niimura6
Group_Delta_GaacOR16.1	GaacOR16.1	Gasterosteus aculeatus	Niimura6
Group_Delta_GaacOR16.10	GaacOR16.10	Gasterosteus aculeatus	Niimura6
Group_Delta_GaacOR16.12	GaacOR16.12	Gasterosteus aculeatus	Niimura6
Group_Delta_GaacOR16.13	GaacOR16.13	Gasterosteus aculeatus	Niimura6
Group_Delta_GaacOR16.18	GaacOR16.18	Gasterosteus aculeatus	Niimura6
Group_Delta_GaacOR16.19	GaacOR16.19	Gasterosteus aculeatus	Niimura6
Group_Delta_GaacOR16.2	GaacOR16.2	Gasterosteus aculeatus	Niimura6
Group_Delta_GaacOR16.20	GaacOR16.20	Gasterosteus aculeatus	Niimura6
Group_Delta_GaacOR16.21	GaacOR16.21	Gasterosteus aculeatus	Niimura6
Group_Delta_GaacOR16.22	GaacOR16.22	Gasterosteus aculeatus	Niimura6
Group_Delta_GaacOR16.23	GaacOR16.23	Gasterosteus aculeatus	Niimura6
Group_Delta_GaacOR16.24	GaacOR16.24	Gasterosteus aculeatus	Niimura6
Group_Delta_GaacOR16.25	GaacOR16.25	Gasterosteus aculeatus	Niimura6
Group_Delta_GaacOR16.3	GaacOR16.3	Gasterosteus aculeatus	Niimura6
Group_Delta_GaacOR16.31	GaacOR16.31	Gasterosteus aculeatus	Niimura6
Group_Delta_GaacOR16.32	GaacOR16.32	Gasterosteus aculeatus	Niimura6
Group_Delta_GaacOR16.33	GaacOR16.33	Gasterosteus aculeatus	Niimura6
Group_Delta_GaacOR16.35	GaacOR16.35	Gasterosteus aculeatus	Niimura6
Group_Delta_GaacOR16.37	GaacOR16.37	Gasterosteus aculeatus	Niimura6
Group_Delta_GaacOR16.39	GaacOR16.39	Gasterosteus aculeatus	Niimura6
Group_Delta_GaacOR16.4	GaacOR16.4	Gasterosteus aculeatus	Niimura6
Group_Delta_GaacOR16.40	GaacOR16.40	Gasterosteus aculeatus	Niimura6
Group_Delta_GaacOR16.41	GaacOR16.41	Gasterosteus aculeatus	Niimura6
Group_Delta_GaacOR16.42	GaacOR16.42	Gasterosteus aculeatus	Niimura6
Group_Delta_GaacOR16.44	GaacOR16.44	Gasterosteus aculeatus	Niimura6
Group_Delta_GaacOR16.45	GaacOR16.45	Gasterosteus aculeatus	Niimura6
Group_Delta_GaacOR16.46	GaacOR16.46	Gasterosteus aculeatus	Niimura6
Group_Delta_GaacOR16.48	GaacOR16.48	Gasterosteus aculeatus	Niimura6
Group_Delta_GaacOR16.5	GaacOR16.5	Gasterosteus aculeatus	Niimura6
Group_Delta_GaacOR16.50	GaacOR16.50	Gasterosteus aculeatus	Niimura6
Group_Delta_GaacOR16.52	GaacOR16.52	Gasterosteus aculeatus	Niimura6
Group_Delta_GaacOR16.53	GaacOR16.53	Gasterosteus aculeatus	Niimura6
Group_Delta_GaacOR16.55	GaacOR16.55	Gasterosteus aculeatus	Niimura6
Group_Delta_GaacOR16.57	GaacOR16.57	Gasterosteus aculeatus	Niimura6
Group_Delta_GaacOR16.58	GaacOR16.58	Gasterosteus aculeatus	Niimura6
Group_Delta_GaacOR16.59	GaacOR16.59	Gasterosteus aculeatus	Niimura6
Group_Delta_GaacOR16.6	GaacOR16.6	Gasterosteus aculeatus	Niimura6
Group_Delta_GaacOR16.60	GaacOR16.60	Gasterosteus aculeatus	Niimura6
Group_Delta_GaacOR16.61	GaacOR16.61	Gasterosteus aculeatus	Niimura6
Group_Delta_GaacOR16.63	GaacOR16.63	Gasterosteus aculeatus	Niimura6
Group_Delta_GaacOR16.65	GaacOR16.65	Gasterosteus aculeatus	Niimura6
Group_Delta_GaacOR16.66	GaacOR16.66	Gasterosteus aculeatus	Niimura6
Group_Delta_GaacOR16.7	GaacOR16.7	Gasterosteus aculeatus	Niimura6
Group_Delta_GaacOR16.70	GaacOR16.70	Gasterosteus aculeatus	Niimura6
Group_Delta_GaacOR16.71	GaacOR16.71	Gasterosteus aculeatus	Niimura6
Group_Delta_GaacOR16.72	GaacOR16.72	Gasterosteus aculeatus	Niimura6
Group_Delta_GaacOR16.75	GaacOR16.75	Gasterosteus aculeatus	Niimura6
Group_Delta_GaacOR16.9	GaacOR16.9	Gasterosteus aculeatus	Niimura6
Group_Delta_GaacOR5.1	GaacOR5.1	Gasterosteus aculeatus	Niimura6
Group_Delta_GaacOR5.2	GaacOR5.2	Gasterosteus aculeatus	Niimura6
Group_Delta_GaacORUn.1	GaacORUn.1	Gasterosteus aculeatus	Niimura6
Group_Delta_GaacORUn.12	GaacORUn.12	Gasterosteus aculeatus	Niimura6
Group_Delta_GaacORUn.16	GaacORUn.16	Gasterosteus aculeatus	Niimura6
Group_Delta_GaacORUn.17	GaacORUn.17	Gasterosteus aculeatus	Niimura6
Group_Delta_GaacORUn.20	GaacORUn.20	Gasterosteus aculeatus	Niimura6
Group_Delta_GaacORUn.21	GaacORUn.21	Gasterosteus aculeatus	Niimura6
Group_Delta_GaacORUn.6	GaacORUn.6	Gasterosteus aculeatus	Niimura6
Group_Delta_GaacORUn.8	GaacORUn.8	Gasterosteus aculeatus	Niimura6
Group_Delta_OrlaOR13.4	OrlaOR13.4	Oryzias latipes	Niimura6
Group_Delta_OrlaOR13.5	OrlaOR13.5	Oryzias latipes	Niimura6
Group_Delta_OrlaOR13.6	OrlaOR13.6	Oryzias latipes	Niimura6
Group_Delta_OrlaOR13.7	OrlaOR13.7	Oryzias latipes	Niimura6
Group_Delta_OrlaOR13.8	OrlaOR13.8	Oryzias latipes	Niimura6
Group_Delta_OrlaOR14.11	OrlaOR14.11	Oryzias latipes	Niimura6
Group_Delta_OrlaOR14.12	OrlaOR14.12	Oryzias latipes	Niimura6
Group_Delta_OrlaOR14.13	OrlaOR14.13	Oryzias latipes	Niimura6
Group_Delta_OrlaOR14.14	OrlaOR14.14	Oryzias latipes	Niimura6
Group_Delta_OrlaOR14.4	OrlaOR14.4	Oryzias latipes	Niimura6
Group_Delta_OrlaOR14.6	OrlaOR14.6	Oryzias latipes	Niimura6
Group_Delta_OrlaOR21.10	OrlaOR21.10	Oryzias latipes	Niimura6
Group_Delta_OrlaOR21.12	OrlaOR21.12	Oryzias latipes	Niimura6
Group_Delta_OrlaOR21.13	OrlaOR21.13	Oryzias latipes	Niimura6
Group_Delta_OrlaOR21.14	OrlaOR21.14	Oryzias latipes	Niimura6
Group_Delta_OrlaOR21.16	OrlaOR21.16	Oryzias latipes	Niimura6
Group_Delta_OrlaOR21.17	OrlaOR21.17	Oryzias latipes	Niimura6
Group_Delta_OrlaOR21.18	OrlaOR21.18	Oryzias latipes	Niimura6
Group_Delta_OrlaOR21.19	OrlaOR21.19	Oryzias latipes	Niimura6
Group_Delta_OrlaOR21.2	OrlaOR21.2	Oryzias latipes	Niimura6
Group_Delta_OrlaOR21.20	OrlaOR21.20	Oryzias latipes	Niimura6
Group_Delta_OrlaOR21.3	OrlaOR21.3	Oryzias latipes	Niimura6
Group_Delta_OrlaOR21.4	OrlaOR21.4	Oryzias latipes	Niimura6
Group_Delta_OrlaOR21.5	OrlaOR21.5	Oryzias latipes	Niimura6
Group_Delta_OrlaOR21.7	OrlaOR21.7	Oryzias latipes	Niimura6
Group_Delta_OrlaOR21.8	OrlaOR21.8	Oryzias latipes	Niimura6
Group_Delta_OrlaOR21.9	OrlaOR21.9	Oryzias latipes	Niimura6
Group_Delta_OrlaORUn.1	OrlaORUn.1	Oryzias latipes	Niimura6
Group_Delta_OrlaORUn.24	OrlaORUn.24	Oryzias latipes	Niimura6
Group_Delta_OrlaORUn.25	OrlaORUn.25	Oryzias latipes	Niimura6
Group_Delta_OrlaORUn.3	OrlaORUn.3	Oryzias latipes	Niimura6
Group_Delta_OrlaORUn.31	OrlaORUn.31	Oryzias latipes	Niimura6
Group_Delta_OrlaORUn.4	OrlaORUn.4	Oryzias latipes	Niimura6
Group_Delta_TaruORUn.101	TaruORUn.101	Takifugu rubripes	Niimura6
Group_Delta_TaruORUn.11	TaruORUn.11	Takifugu rubripes	Niimura6
Group_Delta_TaruORUn.114	TaruORUn.114	Takifugu rubripes	Niimura6
Group_Delta_TaruORUn.12	TaruORUn.12	Takifugu rubripes	Niimura6
Group_Delta_TaruORUn.13	TaruORUn.13	Takifugu rubripes	Niimura6
Group_Delta_TaruORUn.14	TaruORUn.14	Takifugu rubripes	Niimura6
Group_Delta_TaruORUn.15	TaruORUn.15	Takifugu rubripes	Niimura6
Group_Delta_TaruORUn.2	TaruORUn.2	Takifugu rubripes	Niimura6
Group_Delta_TaruORUn.25	TaruORUn.25	Takifugu rubripes	Niimura6
Group_Delta_TaruORUn.26	TaruORUn.26	Takifugu rubripes	Niimura6
Group_Delta_TaruORUn.27	TaruORUn.27	Takifugu rubripes	Niimura6
Group_Delta_TaruORUn.3	TaruORUn.3	Takifugu rubripes	Niimura6
Group_Delta_TaruORUn.37	TaruORUn.37	Takifugu rubripes	Niimura6
Group_Delta_TaruORUn.4	TaruORUn.4	Takifugu rubripes	Niimura6
Group_Delta_TaruORUn.40	TaruORUn.40	Takifugu rubripes	Niimura6
Group_Delta_TaruORUn.41	TaruORUn.41	Takifugu rubripes	Niimura6
Group_Delta_TaruORUn.42	TaruORUn.42	Takifugu rubripes	Niimura6
Group_Delta_TaruORUn.46	TaruORUn.46	Takifugu rubripes	Niimura6
Group_Delta_TaruORUn.48	TaruORUn.48	Takifugu rubripes	Niimura6
Group_Delta_TaruORUn.49	TaruORUn.49	Takifugu rubripes	Niimura6
Group_Delta_TaruORUn.50	TaruORUn.50	Takifugu rubripes	Niimura6
Group_Delta_TaruORUn.56	TaruORUn.56	Takifugu rubripes	Niimura6
Group_Delta_TaruORUn.60	TaruORUn.60	Takifugu rubripes	Niimura6
Group_Delta_TaruORUn.63	TaruORUn.63	Takifugu rubripes	Niimura6
Group_Delta_TaruORUn.68	TaruORUn.68	Takifugu rubripes	Niimura6
Group_Delta_TaruORUn.73	TaruORUn.73	Takifugu rubripes	Niimura6
Group_Delta_TaruORUn.75	TaruORUn.75	Takifugu rubripes	Niimura6
Group_Delta_TaruORUn.84	TaruORUn.84	Takifugu rubripes	Niimura6
Group_Delta_TaruORUn.87	TaruORUn.87	Takifugu rubripes	Niimura6
Group_Delta_TaruORUn.92	TaruORUn.92	Takifugu rubripes	Niimura6
Group_Delta_TeniOR16.3	TeniOR16.3	Tetraodon nigroviridis	Niimura6
Group_Delta_TeniOR16.6	TeniOR16.6	Tetraodon nigroviridis	Niimura6
Group_Delta_TeniOR2.2	TeniOR2.2	Tetraodon nigroviridis	Niimura6
Group_Delta_TeniOR7.2	TeniOR7.2	Tetraodon nigroviridis	Niimura6
Group_Delta_XetrORs1551.1	XetrORs1551.1	Xenopus tropicalis	Niimura6
Group_Delta_XetrORs1551.2	XetrORs1551.2	Xenopus tropicalis	Niimura6
Group_Delta_XetrORs1551.4	XetrORs1551.4	Xenopus tropicalis	Niimura6
Group_Delta_XetrORs1551.5	XetrORs1551.5	Xenopus tropicalis	Niimura6
Group_Delta_XetrORs2655.1	XetrORs2655.1	Xenopus tropicalis	Niimura6
Group_Delta_XetrORs2655.2	XetrORs2655.2	Xenopus tropicalis	Niimura6
Group_Delta_XetrORs3394.1	XetrORs3394.1	Xenopus tropicalis	Niimura6
Group_Delta_XetrORs799.10	XetrORs799.10	Xenopus tropicalis	Niimura6
Group_Delta_XetrORs799.11	XetrORs799.11	Xenopus tropicalis	Niimura6
Group_Delta_XetrORs799.12	XetrORs799.12	Xenopus tropicalis	Niimura6
Group_Delta_XetrORs799.13	XetrORs799.13	Xenopus tropicalis	Niimura6
Group_Delta_XetrORs799.14	XetrORs799.14	Xenopus tropicalis	Niimura6
Group_Delta_XetrORs799.3	XetrORs799.3	Xenopus tropicalis	Niimura6
Group_Delta_XetrORs799.4	XetrORs799.4	Xenopus tropicalis	Niimura6
Group_Delta_XetrORs799.5	XetrORs799.5	Xenopus tropicalis	Niimura6
Group_Delta_XetrORs799.6	XetrORs799.6	Xenopus tropicalis	Niimura6
Group_Delta_XetrORs799.8	XetrORs799.8	Xenopus tropicalis	Niimura6
Group_Delta_XetrORs964.1	XetrORs964.1	Xenopus tropicalis	Niimura6
Group_Delta_XetrORs964.10	XetrORs964.10	Xenopus tropicalis	Niimura6
Group_Delta_XetrORs964.11	XetrORs964.11	Xenopus tropicalis	Niimura6
Group_Delta_XetrORs964.12	XetrORs964.12	Xenopus tropicalis	Niimura6
Group_Delta_XetrORs964.13	XetrORs964.13	Xenopus tropicalis	Niimura6
Group_Delta_XetrORs964.3	XetrORs964.3	Xenopus tropicalis	Niimura6
Group_Delta_XetrORs964.5	XetrORs964.5	Xenopus tropicalis	Niimura6
Group_Delta_XetrORs964.7	XetrORs964.7	Xenopus tropicalis	Niimura6
Group_Delta_XetrORs964.8	XetrORs964.8	Xenopus tropicalis	Niimura6
Group_Delta_XetrORs964.9	XetrORs964.9	Xenopus tropicalis	Niimura6
Group_epsilon_DareOR10.29	DareOR10.29	Danio rerio	Niimura6
Group_epsilon_DareOR10.30	DareOR10.30	Danio rerio	Niimura6
Group_epsilon_DareOR10.31	DareOR10.31	Danio rerio	Niimura6
Group_epsilon_DareOR15.52	DareOR15.52	Danio rerio	Niimura6
Group_epsilon_DareOR15.53	DareOR15.53	Danio rerio	Niimura6
Group_epsilon_DareOR15.54	DareOR15.54	Danio rerio	Niimura6
Group_epsilon_DareOR15.55	DareOR15.55	Danio rerio	Niimura6
Group_epsilon_DareOR15.56	DareOR15.56	Danio rerio	Niimura6
Group_epsilon_DareOR15.57	DareOR15.57	Danio rerio	Niimura6
Group_epsilon_DareOR15.58	DareOR15.58	Danio rerio	Niimura6
Group_epsilon_DareOR15.59	DareOR15.59	Danio rerio	Niimura6
Group_epsilon_DareOR15.61	DareOR15.61	Danio rerio	Niimura6
Group_epsilon_GaacOR1.22	GaacOR1.22	Gasterosteus aculeatus	Niimura6
Group_epsilon_GaacOR1.23	GaacOR1.23	Gasterosteus aculeatus	Niimura6
Group_epsilon_GaacOR1.24	GaacOR1.24	Gasterosteus aculeatus	Niimura6
Group_epsilon_GaacOR1.25	GaacOR1.25	Gasterosteus aculeatus	Niimura6
Group_epsilon_OrlaOR13.1	OrlaOR13.1	Oryzias latipes	Niimura6
Group_epsilon_OrlaOR13.2	OrlaOR13.2	Oryzias latipes	Niimura6
Group_epsilon_OrlaOR13.3	OrlaOR13.3	Oryzias latipes	Niimura6
Group_epsilon_TaruORUn.8	TaruORUn.8	Takifugu rubripes	Niimura6
Group_epsilon_TaruORUn.9	TaruORUn.9	Takifugu rubripes	Niimura6
Group_epsilon_TeniOR16.7	TeniOR16.7	Tetraodon nigroviridis	Niimura6
Group_epsilon_TeniOR16.8	TeniOR16.8	Tetraodon nigroviridis	Niimura6
Group_epsilon_XetrORs669.1	XetrORs669.1	Xenopus tropicalis	Niimura6
Group_epsilon_XetrORs669.2	XetrORs669.2	Xenopus tropicalis	Niimura6
Group_epsilon_XetrORs799.15	XetrORs799.15	Xenopus tropicalis	Niimura6
Group_epsilon_XetrORs799.16	XetrORs799.16	Xenopus tropicalis	Niimura6
Group_epsilon_XetrORs799.17	XetrORs799.17	Xenopus tropicalis	Niimura6
Group_epsilon_XetrORs799.18	XetrORs799.18	Xenopus tropicalis	Niimura6
Group_epsilon_XetrORs799.19	XetrORs799.19	Xenopus tropicalis	Niimura6
Group_epsilon_XetrORs799.20	XetrORs799.20	Xenopus tropicalis	Niimura6
Group_epsilon_XetrORs799.21	XetrORs799.21	Xenopus tropicalis	Niimura6
Group_epsilon_XetrORs799.23	XetrORs799.23	Xenopus tropicalis	Niimura6
Group_epsilon_XetrORs799.24	XetrORs799.24	Xenopus tropicalis	Niimura6
Group_epsilon_XetrORs799.25	XetrORs799.25	Xenopus tropicalis	Niimura6
Group_epsilon_XetrORs799.26	XetrORs799.26	Xenopus tropicalis	Niimura6
Group_eta_DareOR11.1	DareOR11.1	Danio rerio	Niimura6
Group_eta_DareOR11.10	DareOR11.10	Danio rerio	Niimura6
Group_eta_DareOR11.11	DareOR11.11	Danio rerio	Niimura6
Group_eta_DareOR11.12	DareOR11.12	Danio rerio	Niimura6
Group_eta_DareOR11.13	DareOR11.13	Danio rerio	Niimura6
Group_eta_DareOR11.14	DareOR11.14	Danio rerio	Niimura6
Group_eta_DareOR11.15	DareOR11.15	Danio rerio	Niimura6
Group_eta_DareOR11.17	DareOR11.17	Danio rerio	Niimura6
Group_eta_DareOR11.18	DareOR11.18	Danio rerio	Niimura6
Group_eta_DareOR11.2	DareOR11.2	Danio rerio	Niimura6
Group_eta_DareOR11.3	DareOR11.3	Danio rerio	Niimura6
Group_eta_DareOR11.4	DareOR11.4	Danio rerio	Niimura6
Group_eta_DareOR11.5	DareOR11.5	Danio rerio	Niimura6
Group_eta_DareOR11.6	DareOR11.6	Danio rerio	Niimura6
Group_eta_DareOR11.7	DareOR11.7	Danio rerio	Niimura6
Group_eta_DareOR11.8	DareOR11.8	Danio rerio	Niimura6
Group_eta_DareOR11.9	DareOR11.9	Danio rerio	Niimura6
Group_eta_DareOR15.24	DareOR15.24	Danio rerio	Niimura6
Group_eta_DareOR15.25	DareOR15.25	Danio rerio	Niimura6
Group_eta_DareOR15.26	DareOR15.26	Danio rerio	Niimura6
Group_eta_DareOR15.27	DareOR15.27	Danio rerio	Niimura6
Group_eta_DareOR15.28	DareOR15.28	Danio rerio	Niimura6
Group_eta_DareOR15.29	DareOR15.29	Danio rerio	Niimura6
Group_eta_DareOR21.17	DareOR21.17	Danio rerio	Niimura6
Group_eta_DareOR21.19	DareOR21.19	Danio rerio	Niimura6
Group_eta_DareOR21.20	DareOR21.20	Danio rerio	Niimura6
Group_eta_DareOR21.22	DareOR21.22	Danio rerio	Niimura6
Group_eta_DareOR21.23	DareOR21.23	Danio rerio	Niimura6
Group_eta_DareOR21.24	DareOR21.24	Danio rerio	Niimura6
Group_eta_DareOR21.25	DareOR21.25	Danio rerio	Niimura6
Group_eta_DareOR21.26	DareOR21.26	Danio rerio	Niimura6
Group_eta_DareOR21.28	DareOR21.28	Danio rerio	Niimura6
Group_eta_DareOR21.29	DareOR21.29	Danio rerio	Niimura6
Group_eta_DareOR21.30	DareOR21.30	Danio rerio	Niimura6
Group_eta_DareOR21.33	DareOR21.33	Danio rerio	Niimura6
Group_eta_DareOR21.34	DareOR21.34	Danio rerio	Niimura6
Group_eta_DareOR21.35	DareOR21.35	Danio rerio	Niimura6
Group_eta_DareOR8.2	DareOR8.2	Danio rerio	Niimura6
Group_eta_GaacOR1.11	GaacOR1.11	Gasterosteus aculeatus	Niimura6
Group_eta_GaacOR1.12	GaacOR1.12	Gasterosteus aculeatus	Niimura6
Group_eta_GaacOR1.13	GaacOR1.13	Gasterosteus aculeatus	Niimura6
Group_eta_GaacOR1.14	GaacOR1.14	Gasterosteus aculeatus	Niimura6
Group_eta_GaacOR1.15	GaacOR1.15	Gasterosteus aculeatus	Niimura6
Group_eta_GaacOR1.16	GaacOR1.16	Gasterosteus aculeatus	Niimura6
Group_eta_GaacOR7.1	GaacOR7.1	Gasterosteus aculeatus	Niimura6
Group_eta_GaacORUn.9	GaacORUn.9	Gasterosteus aculeatus	Niimura6
Group_eta_OrlaOR13.10	OrlaOR13.10	Oryzias latipes	Niimura6
Group_eta_OrlaOR13.12	OrlaOR13.12	Oryzias latipes	Niimura6
Group_eta_OrlaOR13.13	OrlaOR13.13	Oryzias latipes	Niimura6
Group_eta_OrlaOR13.14	OrlaOR13.14	Oryzias latipes	Niimura6
Group_eta_OrlaOR13.15	OrlaOR13.15	Oryzias latipes	Niimura6
Group_eta_OrlaOR13.16	OrlaOR13.16	Oryzias latipes	Niimura6
Group_eta_OrlaOR13.17	OrlaOR13.17	Oryzias latipes	Niimura6
Group_eta_OrlaOR13.18	OrlaOR13.18	Oryzias latipes	Niimura6
Group_eta_OrlaOR13.19	OrlaOR13.19	Oryzias latipes	Niimura6
Group_eta_OrlaOR13.20	OrlaOR13.20	Oryzias latipes	Niimura6
Group_eta_OrlaOR13.21	OrlaOR13.21	Oryzias latipes	Niimura6
Group_eta_OrlaOR13.22	OrlaOR13.22	Oryzias latipes	Niimura6
Group_eta_OrlaOR13.9	OrlaOR13.9	Oryzias latipes	Niimura6
Group_eta_OrlaOR14.15	OrlaOR14.15	Oryzias latipes	Niimura6
Group_eta_OrlaOR14.17	OrlaOR14.17	Oryzias latipes	Niimura6
Group_eta_OrlaOR14.18	OrlaOR14.18	Oryzias latipes	Niimura6
Group_eta_OrlaOR14.2	OrlaOR14.2	Oryzias latipes	Niimura6
Group_eta_OrlaORUn.17	OrlaORUn.17	Oryzias latipes	Niimura6
Group_eta_OrlaORUn.21	OrlaORUn.21	Oryzias latipes	Niimura6
Group_eta_OrlaORUn.23	OrlaORUn.23	Oryzias latipes	Niimura6
Group_eta_TaruORUn.1	TaruORUn.1	Takifugu rubripes	Niimura6
Group_eta_TaruORUn.108	TaruORUn.108	Takifugu rubripes	Niimura6
Group_eta_TaruORUn.115	TaruORUn.115	Takifugu rubripes	Niimura6
Group_eta_TaruORUn.16	TaruORUn.16	Takifugu rubripes	Niimura6
Group_eta_TaruORUn.17	TaruORUn.17	Takifugu rubripes	Niimura6
Group_eta_TaruORUn.18	TaruORUn.18	Takifugu rubripes	Niimura6
Group_eta_TaruORUn.22	TaruORUn.22	Takifugu rubripes	Niimura6
Group_eta_TaruORUn.34	TaruORUn.34	Takifugu rubripes	Niimura6
Group_eta_TaruORUn.36	TaruORUn.36	Takifugu rubripes	Niimura6
Group_eta_TaruORUn.97	TaruORUn.97	Takifugu rubripes	Niimura6
Group_eta_TeniOR7.5	TeniOR7.5	Tetraodon nigroviridis	Niimura6
Group_eta_TeniOR7.6	TeniOR7.6	Tetraodon nigroviridis	Niimura6
Group_eta_TeniOR7.7	TeniOR7.7	Tetraodon nigroviridis	Niimura6
Group_eta_XetrORs1014.2	XetrORs1014.2	Xenopus tropicalis	Niimura6
Group_eta_XetrORs1014.3	XetrORs1014.3	Xenopus tropicalis	Niimura6
Group_eta_XetrORs1014.3	ENSXETP00000060372.2	Xenopus tropicalis
Group_eta_XetrORs982.1	XetrORs982.1	Xenopus tropicalis	Niimura6
Group_eta_XetrORs982.2	XetrORs982.2	Xenopus tropicalis	Niimura6
Group_eta_XetrORs982.3	XetrORs982.3	Xenopus tropicalis	Niimura6
Group_eta_XetrORs982.5	XetrORs982.5	Xenopus tropicalis	Niimura6
Group_eta_XetrORs982.6	XetrORs982.6	Xenopus tropicalis	Niimura6
Group_eta_XetrORs982.7	XetrORs982.7	Xenopus tropicalis	Niimura6
Group_eta_XetrORs982.8	XetrORs982.8	Xenopus tropicalis	Niimura6
Group_eta_XetrORs982.9	XetrORs982.9	Xenopus tropicalis	Niimura6
Group_gamma_AncaORs124.1	AncaORs124.1	Anolis carolinensis	Niimura6
Group_gamma_AncaORs124.10	AncaORs124.10	Anolis carolinensis	Niimura6
Group_gamma_AncaORs124.14	AncaORs124.14	Anolis carolinensis	Niimura6
Group_gamma_AncaORs124.16	AncaORs124.16	Anolis carolinensis	Niimura6
Group_gamma_AncaORs124.17	AncaORs124.17	Anolis carolinensis	Niimura6
Group_gamma_AncaORs124.18	AncaORs124.18	Anolis carolinensis	Niimura6
Group_gamma_AncaORs124.19	AncaORs124.19	Anolis carolinensis	Niimura6
Group_gamma_AncaORs124.2	AncaORs124.2	Anolis carolinensis	Niimura6
Group_gamma_AncaORs124.21	AncaORs124.21	Anolis carolinensis	Niimura6
Group_gamma_AncaORs124.23	AncaORs124.23	Anolis carolinensis	Niimura6
Group_gamma_AncaORs124.3	AncaORs124.3	Anolis carolinensis	Niimura6
Group_gamma_AncaORs124.4	AncaORs124.4	Anolis carolinensis	Niimura6
Group_gamma_AncaORs124.6	AncaORs124.6	Anolis carolinensis	Niimura6
Group_gamma_AncaORs124.7	AncaORs124.7	Anolis carolinensis	Niimura6
Group_gamma_AncaORs124.9	AncaORs124.9	Anolis carolinensis	Niimura6
Group_gamma_AncaORs1963.2	AncaORs1963.2	Anolis carolinensis	Niimura6
Group_gamma_AncaORs1963.3	AncaORs1963.3	Anolis carolinensis	Niimura6
Group_gamma_AncaORs206.1	AncaORs206.1	Anolis carolinensis	Niimura6
Group_gamma_AncaORs2226.3	AncaORs2226.3	Anolis carolinensis	Niimura6
Group_gamma_AncaORs236.1	AncaORs236.1	Anolis carolinensis	Niimura6
Group_gamma_AncaORs236.10	AncaORs236.10	Anolis carolinensis	Niimura6
Group_gamma_AncaORs236.11	AncaORs236.11	Anolis carolinensis	Niimura6
Group_gamma_AncaORs236.12	AncaORs236.12	Anolis carolinensis	Niimura6
Group_gamma_AncaORs236.13	AncaORs236.13	Anolis carolinensis	Niimura6
Group_gamma_AncaORs236.15	AncaORs236.15	Anolis carolinensis	Niimura6
Group_gamma_AncaORs236.16	AncaORs236.16	Anolis carolinensis	Niimura6
Group_gamma_AncaORs236.17	AncaORs236.17	Anolis carolinensis	Niimura6
Group_gamma_AncaORs236.3	AncaORs236.3	Anolis carolinensis	Niimura6
Group_gamma_AncaORs236.4	AncaORs236.4	Anolis carolinensis	Niimura6
Group_gamma_AncaORs236.5	AncaORs236.5	Anolis carolinensis	Niimura6
Group_gamma_AncaORs236.7	AncaORs236.7	Anolis carolinensis	Niimura6
Group_gamma_AncaORs236.8	AncaORs236.8	Anolis carolinensis	Niimura6
Group_gamma_AncaORs236.9	AncaORs236.9	Anolis carolinensis	Niimura6
Group_gamma_AncaORs245.1	AncaORs245.1	Anolis carolinensis	Niimura6
Group_gamma_AncaORs245.2	AncaORs245.2	Anolis carolinensis	Niimura6
Group_gamma_AncaORs245.3	AncaORs245.3	Anolis carolinensis	Niimura6
Group_gamma_AncaORs245.4	AncaORs245.4	Anolis carolinensis	Niimura6
Group_gamma_AncaORs270.1	AncaORs270.1	Anolis carolinensis	Niimura6
Group_gamma_AncaORs3531.1	AncaORs3531.1	Anolis carolinensis	Niimura6
Group_gamma_AncaORs4371.1	AncaORs4371.1	Anolis carolinensis	Niimura6
Group_gamma_AncaORs4371.2	AncaORs4371.2	Anolis carolinensis	Niimura6
Group_gamma_AncaORs444.1	AncaORs444.1	Anolis carolinensis	Niimura6
Group_gamma_AncaORs444.11	AncaORs444.11	Anolis carolinensis	Niimura6
Group_gamma_AncaORs444.12	AncaORs444.12	Anolis carolinensis	Niimura6
Group_gamma_AncaORs444.13	AncaORs444.13	Anolis carolinensis	Niimura6
Group_gamma_AncaORs444.14	AncaORs444.14	Anolis carolinensis	Niimura6
Group_gamma_AncaORs444.15	AncaORs444.15	Anolis carolinensis	Niimura6
Group_gamma_AncaORs444.16	AncaORs444.16	Anolis carolinensis	Niimura6
Group_gamma_AncaORs444.17	AncaORs444.17	Anolis carolinensis	Niimura6
Group_gamma_AncaORs444.18	AncaORs444.18	Anolis carolinensis	Niimura6
Group_gamma_AncaORs444.19	AncaORs444.19	Anolis carolinensis	Niimura6
Group_gamma_AncaORs444.2	AncaORs444.2	Anolis carolinensis	Niimura6
Group_gamma_AncaORs444.20	AncaORs444.20	Anolis carolinensis	Niimura6
Group_gamma_AncaORs444.21	AncaORs444.21	Anolis carolinensis	Niimura6
Group_gamma_AncaORs444.22	AncaORs444.22	Anolis carolinensis	Niimura6
Group_gamma_AncaORs444.23	AncaORs444.23	Anolis carolinensis	Niimura6
Group_gamma_AncaORs444.24	AncaORs444.24	Anolis carolinensis	Niimura6
Group_gamma_AncaORs444.25	AncaORs444.25	Anolis carolinensis	Niimura6
Group_gamma_AncaORs444.26	AncaORs444.26	Anolis carolinensis	Niimura6
Group_gamma_AncaORs444.27	AncaORs444.27	Anolis carolinensis	Niimura6
Group_gamma_AncaORs444.28	AncaORs444.28	Anolis carolinensis	Niimura6
Group_gamma_AncaORs444.29	AncaORs444.29	Anolis carolinensis	Niimura6
Group_gamma_AncaORs444.3	AncaORs444.3	Anolis carolinensis	Niimura6
Group_gamma_AncaORs444.30	AncaORs444.30	Anolis carolinensis	Niimura6
Group_gamma_AncaORs444.31	AncaORs444.31	Anolis carolinensis	Niimura6
Group_gamma_AncaORs444.32	AncaORs444.32	Anolis carolinensis	Niimura6
Group_gamma_AncaORs444.33	AncaORs444.33	Anolis carolinensis	Niimura6
Group_gamma_AncaORs444.35	AncaORs444.35	Anolis carolinensis	Niimura6
Group_gamma_AncaORs444.36	AncaORs444.36	Anolis carolinensis	Niimura6
Group_gamma_AncaORs444.37	AncaORs444.37	Anolis carolinensis	Niimura6
Group_gamma_AncaORs444.38	AncaORs444.38	Anolis carolinensis	Niimura6
Group_gamma_AncaORs444.39	AncaORs444.39	Anolis carolinensis	Niimura6
Group_gamma_AncaORs444.4	AncaORs444.4	Anolis carolinensis	Niimura6
Group_gamma_AncaORs444.40	AncaORs444.40	Anolis carolinensis	Niimura6
Group_gamma_AncaORs444.41	AncaORs444.41	Anolis carolinensis	Niimura6
Group_gamma_AncaORs444.42	AncaORs444.42	Anolis carolinensis	Niimura6
Group_gamma_AncaORs444.43	AncaORs444.43	Anolis carolinensis	Niimura6
Group_gamma_AncaORs444.44	AncaORs444.44	Anolis carolinensis	Niimura6
Group_gamma_AncaORs444.45	AncaORs444.45	Anolis carolinensis	Niimura6
Group_gamma_AncaORs444.46	AncaORs444.46	Anolis carolinensis	Niimura6
Group_gamma_AncaORs444.7	AncaORs444.7	Anolis carolinensis	Niimura6
Group_gamma_AncaORs444.8	AncaORs444.8	Anolis carolinensis	Niimura6
Group_gamma_AncaORs531.1	AncaORs531.1	Anolis carolinensis	Niimura6
Group_gamma_AncaORs553.2	AncaORs553.2	Anolis carolinensis	Niimura6
Group_gamma_AncaORs558.1	AncaORs558.1	Anolis carolinensis	Niimura6
Group_gamma_AncaORs584.1	AncaORs584.1	Anolis carolinensis	Niimura6
Group_gamma_AncaORs584.10	AncaORs584.10	Anolis carolinensis	Niimura6
Group_gamma_AncaORs584.11	AncaORs584.11	Anolis carolinensis	Niimura6
Group_gamma_AncaORs584.12	AncaORs584.12	Anolis carolinensis	Niimura6
Group_gamma_AncaORs584.14	AncaORs584.14	Anolis carolinensis	Niimura6
Group_gamma_AncaORs584.15	AncaORs584.15	Anolis carolinensis	Niimura6
Group_gamma_AncaORs584.16	AncaORs584.16	Anolis carolinensis	Niimura6
Group_gamma_AncaORs584.17	AncaORs584.17	Anolis carolinensis	Niimura6
Group_gamma_AncaORs584.18	AncaORs584.18	Anolis carolinensis	Niimura6
Group_gamma_AncaORs584.19	AncaORs584.19	Anolis carolinensis	Niimura6
Group_gamma_AncaORs584.2	AncaORs584.2	Anolis carolinensis	Niimura6
Group_gamma_AncaORs584.21	AncaORs584.21	Anolis carolinensis	Niimura6
Group_gamma_AncaORs584.22	AncaORs584.22	Anolis carolinensis	Niimura6
Group_gamma_AncaORs584.24	AncaORs584.24	Anolis carolinensis	Niimura6
Group_gamma_AncaORs584.25	AncaORs584.25	Anolis carolinensis	Niimura6
Group_gamma_AncaORs584.26	AncaORs584.26	Anolis carolinensis	Niimura6
Group_gamma_AncaORs584.28	AncaORs584.28	Anolis carolinensis	Niimura6
Group_gamma_AncaORs584.3	AncaORs584.3	Anolis carolinensis	Niimura6
Group_gamma_AncaORs584.30	AncaORs584.30	Anolis carolinensis	Niimura6
Group_gamma_AncaORs584.31	AncaORs584.31	Anolis carolinensis	Niimura6
Group_gamma_AncaORs584.7	AncaORs584.7	Anolis carolinensis	Niimura6
Group_gamma_AncaORs584.8	AncaORs584.8	Anolis carolinensis	Niimura6
Group_gamma_AncaORs584.9	AncaORs584.9	Anolis carolinensis	Niimura6
Group_gamma_AncaORs605.1	AncaORs605.1	Anolis carolinensis	Niimura6
Group_gamma_AncaORs684.1	AncaORs684.1	Anolis carolinensis	Niimura6
Group_gamma_AncaORs731.1	AncaORs731.1	Anolis carolinensis	Niimura6
Group_gamma_DareOR21.44	DareOR21.44	Danio rerio	Niimura6
Group_gamma_GagaOR1.1	GagaOR1.1	Gallus gallus	Niimura6
Group_gamma_GagaOR1.2	GagaOR1.2	Gallus gallus	Niimura6
Group_gamma_GagaOR10.1	GagaOR10.1	Gallus gallus	Niimura6
Group_gamma_GagaOR10.10	GagaOR10.10	Gallus gallus	Niimura6
Group_gamma_GagaOR10.2	GagaOR10.2	Gallus gallus	Niimura6
Group_gamma_GagaOR10.4	GagaOR10.4	Gallus gallus	Niimura6
Group_gamma_GagaOR10.6	GagaOR10.6	Gallus gallus	Niimura6
Group_gamma_GagaOR10.7	GagaOR10.7	Gallus gallus	Niimura6
Group_gamma_GagaOR10.9	GagaOR10.9	Gallus gallus	Niimura6
Group_gamma_GagaOR17.1	GagaOR17.1	Gallus gallus	Niimura6
Group_gamma_GagaOR27.1	GagaOR27.1	Gallus gallus	Niimura6
Group_gamma_GagaOR27.3	GagaOR27.3	Gallus gallus	Niimura6
Group_gamma_GagaOR5.1	GagaOR5.1	Gallus gallus	Niimura6
Group_gamma_GagaOR5.10	GagaOR5.10	Gallus gallus	Niimura6
Group_gamma_GagaOR5.12	GagaOR5.12	Gallus gallus	Niimura6
Group_gamma_GagaOR5.14	GagaOR5.14	Gallus gallus	Niimura6
Group_gamma_GagaOR5.15	GagaOR5.15	Gallus gallus	Niimura6
Group_gamma_GagaOR5.16	GagaOR5.16	Gallus gallus	Niimura6
Group_gamma_GagaOR5.18	GagaOR5.18	Gallus gallus	Niimura6
Group_gamma_GagaOR5.19	GagaOR5.19	Gallus gallus	Niimura6
Group_gamma_GagaOR5.20	GagaOR5.20	Gallus gallus	Niimura6
Group_gamma_GagaOR5.21	GagaOR5.21	Gallus gallus	Niimura6
Group_gamma_GagaOR5.4	GagaOR5.4	Gallus gallus	Niimura6
Group_gamma_GagaOR5.5	GagaOR5.5	Gallus gallus	Niimura6
Group_gamma_GagaOR5.8	GagaOR5.8	Gallus gallus	Niimura6
Group_gamma_GagaOR5.9	GagaOR5.9	Gallus gallus	Niimura6
Group_gamma_GagaORE22C19W28.10	GagaORE22C19W28.10	Gallus gallus	Niimura6
Group_gamma_GagaORE22C19W28.12	GagaORE22C19W28.12	Gallus gallus	Niimura6
Group_gamma_GagaORE22C19W28.2	GagaORE22C19W28.2	Gallus gallus	Niimura6
Group_gamma_GagaORE22C19W28.3	GagaORE22C19W28.3	Gallus gallus	Niimura6
Group_gamma_GagaORE22C19W28.4	GagaORE22C19W28.4	Gallus gallus	Niimura6
Group_gamma_GagaORE22C19W28.5	GagaORE22C19W28.5	Gallus gallus	Niimura6
Group_gamma_GagaORE22C19W28.6	GagaORE22C19W28.6	Gallus gallus	Niimura6
Group_gamma_GagaORE22C19W28.7	GagaORE22C19W28.7	Gallus gallus	Niimura6
Group_gamma_GagaORE22C19W28.9	GagaORE22C19W28.9	Gallus gallus	Niimura6
Group_gamma_GagaORUn.10	GagaORUn.10	Gallus gallus	Niimura6
Group_gamma_GagaORUn.101	GagaORUn.101	Gallus gallus	Niimura6
Group_gamma_GagaORUn.105	GagaORUn.105	Gallus gallus	Niimura6
Group_gamma_GagaORUn.107	GagaORUn.107	Gallus gallus	Niimura6
Group_gamma_GagaORUn.108	GagaORUn.108	Gallus gallus	Niimura6
Group_gamma_GagaORUn.11	GagaORUn.11	Gallus gallus	Niimura6
Group_gamma_GagaORUn.113	GagaORUn.113	Gallus gallus	Niimura6
Group_gamma_GagaORUn.116	GagaORUn.116	Gallus gallus	Niimura6
Group_gamma_GagaORUn.117	GagaORUn.117	Gallus gallus	Niimura6
Group_gamma_GagaORUn.118	GagaORUn.118	Gallus gallus	Niimura6
Group_gamma_GagaORUn.119	GagaORUn.119	Gallus gallus	Niimura6
Group_gamma_GagaORUn.120	GagaORUn.120	Gallus gallus	Niimura6
Group_gamma_GagaORUn.121	GagaORUn.121	Gallus gallus	Niimura6
Group_gamma_GagaORUn.124	GagaORUn.124	Gallus gallus	Niimura6
Group_gamma_GagaORUn.128	GagaORUn.128	Gallus gallus	Niimura6
Group_gamma_GagaORUn.130	GagaORUn.130	Gallus gallus	Niimura6
Group_gamma_GagaORUn.131	GagaORUn.131	Gallus gallus	Niimura6
Group_gamma_GagaORUn.133	GagaORUn.133	Gallus gallus	Niimura6
Group_gamma_GagaORUn.134	GagaORUn.134	Gallus gallus	Niimura6
Group_gamma_GagaORUn.137	GagaORUn.137	Gallus gallus	Niimura6
Group_gamma_GagaORUn.14	GagaORUn.14	Gallus gallus	Niimura6
Group_gamma_GagaORUn.143	GagaORUn.143	Gallus gallus	Niimura6
Group_gamma_GagaORUn.145	GagaORUn.145	Gallus gallus	Niimura6
Group_gamma_GagaORUn.146	GagaORUn.146	Gallus gallus	Niimura6
Group_gamma_GagaORUn.147	GagaORUn.147	Gallus gallus	Niimura6
Group_gamma_GagaORUn.15	GagaORUn.15	Gallus gallus	Niimura6
Group_gamma_GagaORUn.152	GagaORUn.152	Gallus gallus	Niimura6
Group_gamma_GagaORUn.155	GagaORUn.155	Gallus gallus	Niimura6
Group_gamma_GagaORUn.156	GagaORUn.156	Gallus gallus	Niimura6
Group_gamma_GagaORUn.157	GagaORUn.157	Gallus gallus	Niimura6
Group_gamma_GagaORUn.161	GagaORUn.161	Gallus gallus	Niimura6
Group_gamma_GagaORUn.165	GagaORUn.165	Gallus gallus	Niimura6
Group_gamma_GagaORUn.167	GagaORUn.167	Gallus gallus	Niimura6
Group_gamma_GagaORUn.169	GagaORUn.169	Gallus gallus	Niimura6
Group_gamma_GagaORUn.170	GagaORUn.170	Gallus gallus	Niimura6
Group_gamma_GagaORUn.171	GagaORUn.171	Gallus gallus	Niimura6
Group_gamma_GagaORUn.176	GagaORUn.176	Gallus gallus	Niimura6
Group_gamma_GagaORUn.178	GagaORUn.178	Gallus gallus	Niimura6
Group_gamma_GagaORUn.179	GagaORUn.179	Gallus gallus	Niimura6
Group_gamma_GagaORUn.180	GagaORUn.180	Gallus gallus	Niimura6
Group_gamma_GagaORUn.182	GagaORUn.182	Gallus gallus	Niimura6
Group_gamma_GagaORUn.184	GagaORUn.184	Gallus gallus	Niimura6
Group_gamma_GagaORUn.185	GagaORUn.185	Gallus gallus	Niimura6
Group_gamma_GagaORUn.186	GagaORUn.186	Gallus gallus	Niimura6
Group_gamma_GagaORUn.187	GagaORUn.187	Gallus gallus	Niimura6
Group_gamma_GagaORUn.189	GagaORUn.189	Gallus gallus	Niimura6
Group_gamma_GagaORUn.193	GagaORUn.193	Gallus gallus	Niimura6
Group_gamma_GagaORUn.194	GagaORUn.194	Gallus gallus	Niimura6
Group_gamma_GagaORUn.195	GagaORUn.195	Gallus gallus	Niimura6
Group_gamma_GagaORUn.196	GagaORUn.196	Gallus gallus	Niimura6
Group_gamma_GagaORUn.2	GagaORUn.2	Gallus gallus	Niimura6
Group_gamma_GagaORUn.201	GagaORUn.201	Gallus gallus	Niimura6
Group_gamma_GagaORUn.203	GagaORUn.203	Gallus gallus	Niimura6
Group_gamma_GagaORUn.204	GagaORUn.204	Gallus gallus	Niimura6
Group_gamma_GagaORUn.205	GagaORUn.205	Gallus gallus	Niimura6
Group_gamma_GagaORUn.206	GagaORUn.206	Gallus gallus	Niimura6
Group_gamma_GagaORUn.207	GagaORUn.207	Gallus gallus	Niimura6
Group_gamma_GagaORUn.21	GagaORUn.21	Gallus gallus	Niimura6
Group_gamma_GagaORUn.212	GagaORUn.212	Gallus gallus	Niimura6
Group_gamma_GagaORUn.215	GagaORUn.215	Gallus gallus	Niimura6
Group_gamma_GagaORUn.217	GagaORUn.217	Gallus gallus	Niimura6
Group_gamma_GagaORUn.218	GagaORUn.218	Gallus gallus	Niimura6
Group_gamma_GagaORUn.219	GagaORUn.219	Gallus gallus	Niimura6
Group_gamma_GagaORUn.22	GagaORUn.22	Gallus gallus	Niimura6
Group_gamma_GagaORUn.220	GagaORUn.220	Gallus gallus	Niimura6
Group_gamma_GagaORUn.225	GagaORUn.225	Gallus gallus	Niimura6
Group_gamma_GagaORUn.226	GagaORUn.226	Gallus gallus	Niimura6
Group_gamma_GagaORUn.228	GagaORUn.228	Gallus gallus	Niimura6
Group_gamma_GagaORUn.229	GagaORUn.229	Gallus gallus	Niimura6
Group_gamma_GagaORUn.231	GagaORUn.231	Gallus gallus	Niimura6
Group_gamma_GagaORUn.232	GagaORUn.232	Gallus gallus	Niimura6
Group_gamma_GagaORUn.233	GagaORUn.233	Gallus gallus	Niimura6
Group_gamma_GagaORUn.238	GagaORUn.238	Gallus gallus	Niimura6
Group_gamma_GagaORUn.239	GagaORUn.239	Gallus gallus	Niimura6
Group_gamma_GagaORUn.24	GagaORUn.24	Gallus gallus	Niimura6
Group_gamma_GagaORUn.244	GagaORUn.244	Gallus gallus	Niimura6
Group_gamma_GagaORUn.245	GagaORUn.245	Gallus gallus	Niimura6
Group_gamma_GagaORUn.248	GagaORUn.248	Gallus gallus	Niimura6
Group_gamma_GagaORUn.250	GagaORUn.250	Gallus gallus	Niimura6
Group_gamma_GagaORUn.252	GagaORUn.252	Gallus gallus	Niimura6
Group_gamma_GagaORUn.253	GagaORUn.253	Gallus gallus	Niimura6
Group_gamma_GagaORUn.256	GagaORUn.256	Gallus gallus	Niimura6
Group_gamma_GagaORUn.257	GagaORUn.257	Gallus gallus	Niimura6
Group_gamma_GagaORUn.259	GagaORUn.259	Gallus gallus	Niimura6
Group_gamma_GagaORUn.26	GagaORUn.26	Gallus gallus	Niimura6
Group_gamma_GagaORUn.261	GagaORUn.261	Gallus gallus	Niimura6
Group_gamma_GagaORUn.263	GagaORUn.263	Gallus gallus	Niimura6
Group_gamma_GagaORUn.264	GagaORUn.264	Gallus gallus	Niimura6
Group_gamma_GagaORUn.265	GagaORUn.265	Gallus gallus	Niimura6
Group_gamma_GagaORUn.266	GagaORUn.266	Gallus gallus	Niimura6
Group_gamma_GagaORUn.267	GagaORUn.267	Gallus gallus	Niimura6
Group_gamma_GagaORUn.268	GagaORUn.268	Gallus gallus	Niimura6
Group_gamma_GagaORUn.270	GagaORUn.270	Gallus gallus	Niimura6
Group_gamma_GagaORUn.273	GagaORUn.273	Gallus gallus	Niimura6
Group_gamma_GagaORUn.274	GagaORUn.274	Gallus gallus	Niimura6
Group_gamma_GagaORUn.275	GagaORUn.275	Gallus gallus	Niimura6
Group_gamma_GagaORUn.276	GagaORUn.276	Gallus gallus	Niimura6
Group_gamma_GagaORUn.279	GagaORUn.279	Gallus gallus	Niimura6
Group_gamma_GagaORUn.281	GagaORUn.281	Gallus gallus	Niimura6
Group_gamma_GagaORUn.283	GagaORUn.283	Gallus gallus	Niimura6
Group_gamma_GagaORUn.284	GagaORUn.284	Gallus gallus	Niimura6
Group_gamma_GagaORUn.286	GagaORUn.286	Gallus gallus	Niimura6
Group_gamma_GagaORUn.29	GagaORUn.29	Gallus gallus	Niimura6
Group_gamma_GagaORUn.290	GagaORUn.290	Gallus gallus	Niimura6
Group_gamma_GagaORUn.292	GagaORUn.292	Gallus gallus	Niimura6
Group_gamma_GagaORUn.3	GagaORUn.3	Gallus gallus	Niimura6
Group_gamma_GagaORUn.300	GagaORUn.300	Gallus gallus	Niimura6
Group_gamma_GagaORUn.304	GagaORUn.304	Gallus gallus	Niimura6
Group_gamma_GagaORUn.307	GagaORUn.307	Gallus gallus	Niimura6
Group_gamma_GagaORUn.31	GagaORUn.31	Gallus gallus	Niimura6
Group_gamma_GagaORUn.311	GagaORUn.311	Gallus gallus	Niimura6
Group_gamma_GagaORUn.312	GagaORUn.312	Gallus gallus	Niimura6
Group_gamma_GagaORUn.316	GagaORUn.316	Gallus gallus	Niimura6
Group_gamma_GagaORUn.317	GagaORUn.317	Gallus gallus	Niimura6
Group_gamma_GagaORUn.319	GagaORUn.319	Gallus gallus	Niimura6
Group_gamma_GagaORUn.320	GagaORUn.320	Gallus gallus	Niimura6
Group_gamma_GagaORUn.323	GagaORUn.323	Gallus gallus	Niimura6
Group_gamma_GagaORUn.324	GagaORUn.324	Gallus gallus	Niimura6
Group_gamma_GagaORUn.329	GagaORUn.329	Gallus gallus	Niimura6
Group_gamma_GagaORUn.33	GagaORUn.33	Gallus gallus	Niimura6
Group_gamma_GagaORUn.330	GagaORUn.330	Gallus gallus	Niimura6
Group_gamma_GagaORUn.331	GagaORUn.331	Gallus gallus	Niimura6
Group_gamma_GagaORUn.332	GagaORUn.332	Gallus gallus	Niimura6
Group_gamma_GagaORUn.333	GagaORUn.333	Gallus gallus	Niimura6
Group_gamma_GagaORUn.336	GagaORUn.336	Gallus gallus	Niimura6
Group_gamma_GagaORUn.337	GagaORUn.337	Gallus gallus	Niimura6
Group_gamma_GagaORUn.338	GagaORUn.338	Gallus gallus	Niimura6
Group_gamma_GagaORUn.339	GagaORUn.339	Gallus gallus	Niimura6
Group_gamma_GagaORUn.34	GagaORUn.34	Gallus gallus	Niimura6
Group_gamma_GagaORUn.342	GagaORUn.342	Gallus gallus	Niimura6
Group_gamma_GagaORUn.344	GagaORUn.344	Gallus gallus	Niimura6
Group_gamma_GagaORUn.345	GagaORUn.345	Gallus gallus	Niimura6
Group_gamma_GagaORUn.346	GagaORUn.346	Gallus gallus	Niimura6
Group_gamma_GagaORUn.353	GagaORUn.353	Gallus gallus	Niimura6
Group_gamma_GagaORUn.357	GagaORUn.357	Gallus gallus	Niimura6
Group_gamma_GagaORUn.358	GagaORUn.358	Gallus gallus	Niimura6
Group_gamma_GagaORUn.359	GagaORUn.359	Gallus gallus	Niimura6
Group_gamma_GagaORUn.360	GagaORUn.360	Gallus gallus	Niimura6
Group_gamma_GagaORUn.363	GagaORUn.363	Gallus gallus	Niimura6
Group_gamma_GagaORUn.364	GagaORUn.364	Gallus gallus	Niimura6
Group_gamma_GagaORUn.4	GagaORUn.4	Gallus gallus	Niimura6
Group_gamma_GagaORUn.49	GagaORUn.49	Gallus gallus	Niimura6
Group_gamma_GagaORUn.5	GagaORUn.5	Gallus gallus	Niimura6
Group_gamma_GagaORUn.50	GagaORUn.50	Gallus gallus	Niimura6
Group_gamma_GagaORUn.51	GagaORUn.51	Gallus gallus	Niimura6
Group_gamma_GagaORUn.52	GagaORUn.52	Gallus gallus	Niimura6
Group_gamma_GagaORUn.55	GagaORUn.55	Gallus gallus	Niimura6
Group_gamma_GagaORUn.56	GagaORUn.56	Gallus gallus	Niimura6
Group_gamma_GagaORUn.57	GagaORUn.57	Gallus gallus	Niimura6
Group_gamma_GagaORUn.58	GagaORUn.58	Gallus gallus	Niimura6
Group_gamma_GagaORUn.6	GagaORUn.6	Gallus gallus	Niimura6
Group_gamma_GagaORUn.61	GagaORUn.61	Gallus gallus	Niimura6
Group_gamma_GagaORUn.62	GagaORUn.62	Gallus gallus	Niimura6
Group_gamma_GagaORUn.63	GagaORUn.63	Gallus gallus	Niimura6
Group_gamma_GagaORUn.68	GagaORUn.68	Gallus gallus	Niimura6
Group_gamma_GagaORUn.70	GagaORUn.70	Gallus gallus	Niimura6
Group_gamma_GagaORUn.73	GagaORUn.73	Gallus gallus	Niimura6
Group_gamma_GagaORUn.78	GagaORUn.78	Gallus gallus	Niimura6
Group_gamma_GagaORUn.80	GagaORUn.80	Gallus gallus	Niimura6
Group_gamma_GagaORUn.82	GagaORUn.82	Gallus gallus	Niimura6
Group_gamma_GagaORUn.83	GagaORUn.83	Gallus gallus	Niimura6
Group_gamma_GagaORUn.84	GagaORUn.84	Gallus gallus	Niimura6
Group_gamma_GagaORUn.87	GagaORUn.87	Gallus gallus	Niimura6
Group_gamma_GagaORUn.88	GagaORUn.88	Gallus gallus	Niimura6
Group_gamma_GagaORUn.89	GagaORUn.89	Gallus gallus	Niimura6
Group_gamma_GagaORUn.91	GagaORUn.91	Gallus gallus	Niimura6
Group_gamma_GagaORUn.95	GagaORUn.95	Gallus gallus	Niimura6
Group_gamma_XetrORs1012.1	XetrORs1012.1	Xenopus tropicalis	Niimura6
Group_gamma_XetrORs1012.10	XetrORs1012.10	Xenopus tropicalis	Niimura6
Group_gamma_XetrORs1012.11	XetrORs1012.11	Xenopus tropicalis	Niimura6
Group_gamma_XetrORs1012.12	XetrORs1012.12	Xenopus tropicalis	Niimura6
Group_gamma_XetrORs1012.13	XetrORs1012.13	Xenopus tropicalis	Niimura6
Group_gamma_XetrORs1012.14	XetrORs1012.14	Xenopus tropicalis	Niimura6
Group_gamma_XetrORs1012.16	XetrORs1012.16	Xenopus tropicalis	Niimura6
Group_gamma_XetrORs1012.17	XetrORs1012.17	Xenopus tropicalis	Niimura6
Group_gamma_XetrORs1012.18	XetrORs1012.18	Xenopus tropicalis	Niimura6
Group_gamma_XetrORs1012.2	XetrORs1012.2	Xenopus tropicalis	Niimura6
Group_gamma_XetrORs1012.20	XetrORs1012.20	Xenopus tropicalis	Niimura6
Group_gamma_XetrORs1012.21	XetrORs1012.21	Xenopus tropicalis	Niimura6
Group_gamma_XetrORs1012.22	XetrORs1012.22	Xenopus tropicalis	Niimura6
Group_gamma_XetrORs1012.23	XetrORs1012.23	Xenopus tropicalis	Niimura6
Group_gamma_XetrORs1012.24	XetrORs1012.24	Xenopus tropicalis	Niimura6
Group_gamma_XetrORs1012.3	XetrORs1012.3	Xenopus tropicalis	Niimura6
Group_gamma_XetrORs1012.5	XetrORs1012.5	Xenopus tropicalis	Niimura6
Group_gamma_XetrORs1012.8	XetrORs1012.8	Xenopus tropicalis	Niimura6
Group_gamma_XetrORs1012.9	XetrORs1012.9	Xenopus tropicalis	Niimura6
Group_gamma_XetrORs10271.1	XetrORs10271.1	Xenopus tropicalis	Niimura6
Group_gamma_XetrORs1085.11	XetrORs1085.11	Xenopus tropicalis	Niimura6
Group_gamma_XetrORs1085.11	ENSXETP00000084303.1	Xenopus tropicalis
Group_gamma_XetrORs1085.12	XetrORs1085.12	Xenopus tropicalis	Niimura6
Group_gamma_XetrORs1085.2	XetrORs1085.2	Xenopus tropicalis	Niimura6
Group_gamma_XetrORs1085.3	XetrORs1085.3	Xenopus tropicalis	Niimura6
Group_gamma_XetrORs1085.4	XetrORs1085.4	Xenopus tropicalis	Niimura6
Group_gamma_XetrORs1085.6	XetrORs1085.6	Xenopus tropicalis	Niimura6
Group_gamma_XetrORs1085.7	XetrORs1085.7	Xenopus tropicalis	Niimura6
Group_gamma_XetrORs1085.8	XetrORs1085.8	Xenopus tropicalis	Niimura6
Group_gamma_XetrORs1085.9	XetrORs1085.9	Xenopus tropicalis	Niimura6
Group_gamma_XetrORs1101.1	XetrORs1101.1	Xenopus tropicalis	Niimura6
Group_gamma_XetrORs1115.10	XetrORs1115.10	Xenopus tropicalis	Niimura6
Group_gamma_XetrORs1115.11	XetrORs1115.11	Xenopus tropicalis	Niimura6
Group_gamma_XetrORs1115.13	XetrORs1115.13	Xenopus tropicalis	Niimura6
Group_gamma_XetrORs1115.14	XetrORs1115.14	Xenopus tropicalis	Niimura6
Group_gamma_XetrORs1115.15	XetrORs1115.15	Xenopus tropicalis	Niimura6
Group_gamma_XetrORs1115.18	XetrORs1115.18	Xenopus tropicalis	Niimura6
Group_gamma_XetrORs1115.19	XetrORs1115.19	Xenopus tropicalis	Niimura6
Group_gamma_XetrORs1115.2	XetrORs1115.2	Xenopus tropicalis	Niimura6
Group_gamma_XetrORs1115.22	XetrORs1115.22	Xenopus tropicalis	Niimura6
Group_gamma_XetrORs1115.23	XetrORs1115.23	Xenopus tropicalis	Niimura6
Group_gamma_XetrORs1115.24	XetrORs1115.24	Xenopus tropicalis	Niimura6
Group_gamma_XetrORs1115.3	XetrORs1115.3	Xenopus tropicalis	Niimura6
Group_gamma_XetrORs1115.4	XetrORs1115.4	Xenopus tropicalis	Niimura6
Group_gamma_XetrORs1115.8	XetrORs1115.8	Xenopus tropicalis	Niimura6
Group_gamma_XetrORs11408.1	XetrORs11408.1	Xenopus tropicalis	Niimura6
Group_gamma_XetrORs11779.1	XetrORs11779.1	Xenopus tropicalis	Niimura6
Group_gamma_XetrORs1189.1	XetrORs1189.1	Xenopus tropicalis	Niimura6
Group_gamma_XetrORs1189.3	XetrORs1189.3	Xenopus tropicalis	Niimura6
Group_gamma_XetrORs1189.7	XetrORs1189.7	Xenopus tropicalis	Niimura6
Group_gamma_XetrORs11921.1	XetrORs11921.1	Xenopus tropicalis	Niimura6
Group_gamma_XetrORs1225.1	XetrORs1225.1	Xenopus tropicalis	Niimura6
Group_gamma_XetrORs1225.11	XetrORs1225.11	Xenopus tropicalis	Niimura6
Group_gamma_XetrORs1225.3	XetrORs1225.3	Xenopus tropicalis	Niimura6
Group_gamma_XetrORs1225.4	XetrORs1225.4	Xenopus tropicalis	Niimura6
Group_gamma_XetrORs1225.5	XetrORs1225.5	Xenopus tropicalis	Niimura6
Group_gamma_XetrORs1225.6	XetrORs1225.6	Xenopus tropicalis	Niimura6
Group_gamma_XetrORs1225.7	XetrORs1225.7	Xenopus tropicalis	Niimura6
Group_gamma_XetrORs1225.8	XetrORs1225.8	Xenopus tropicalis	Niimura6
Group_gamma_XetrORs1225.9	XetrORs1225.9	Xenopus tropicalis	Niimura6
Group_gamma_XetrORs1245.2	XetrORs1245.2	Xenopus tropicalis	Niimura6
Group_gamma_XetrORs12684.1	XetrORs12684.1	Xenopus tropicalis	Niimura6
Group_gamma_XetrORs1274.1	XetrORs1274.1	Xenopus tropicalis	Niimura6
Group_gamma_XetrORs1274.3	XetrORs1274.3	Xenopus tropicalis	Niimura6
Group_gamma_XetrORs1274.4	XetrORs1274.4	Xenopus tropicalis	Niimura6
Group_gamma_XetrORs1286.2	XetrORs1286.2	Xenopus tropicalis	Niimura6
Group_gamma_XetrORs1293.1	XetrORs1293.1	Xenopus tropicalis	Niimura6
Group_gamma_XetrORs1293.10	XetrORs1293.10	Xenopus tropicalis	Niimura6
Group_gamma_XetrORs1293.13	XetrORs1293.13	Xenopus tropicalis	Niimura6
Group_gamma_XetrORs1293.3	XetrORs1293.3	Xenopus tropicalis	Niimura6
Group_gamma_XetrORs1293.4	XetrORs1293.4	Xenopus tropicalis	Niimura6
Group_gamma_XetrORs1293.6	XetrORs1293.6	Xenopus tropicalis	Niimura6
Group_gamma_XetrORs1293.7	XetrORs1293.7	Xenopus tropicalis	Niimura6
Group_gamma_XetrORs1293.8	XetrORs1293.8	Xenopus tropicalis	Niimura6
Group_gamma_XetrORs1293.9	XetrORs1293.9	Xenopus tropicalis	Niimura6
Group_gamma_XetrORs1310.1	XetrORs1310.1	Xenopus tropicalis	Niimura6
Group_gamma_XetrORs1310.3	XetrORs1310.3	Xenopus tropicalis	Niimura6
Group_gamma_XetrORs1310.6	XetrORs1310.6	Xenopus tropicalis	Niimura6
Group_gamma_XetrORs1343.10	XetrORs1343.10	Xenopus tropicalis	Niimura6
Group_gamma_XetrORs1343.11	XetrORs1343.11	Xenopus tropicalis	Niimura6
Group_gamma_XetrORs1343.13	XetrORs1343.13	Xenopus tropicalis	Niimura6
Group_gamma_XetrORs1343.14	XetrORs1343.14	Xenopus tropicalis	Niimura6
Group_gamma_XetrORs1343.2	XetrORs1343.2	Xenopus tropicalis	Niimura6
Group_gamma_XetrORs1343.3	XetrORs1343.3	Xenopus tropicalis	Niimura6
Group_gamma_XetrORs1343.4	XetrORs1343.4	Xenopus tropicalis	Niimura6
Group_gamma_XetrORs1343.5	XetrORs1343.5	Xenopus tropicalis	Niimura6
Group_gamma_XetrORs1343.7	XetrORs1343.7	Xenopus tropicalis	Niimura6
Group_gamma_XetrORs1343.9	XetrORs1343.9	Xenopus tropicalis	Niimura6
Group_gamma_XetrORs1355.4	XetrORs1355.4	Xenopus tropicalis	Niimura6
Group_gamma_XetrORs1355.5	XetrORs1355.5	Xenopus tropicalis	Niimura6
Group_gamma_XetrORs1355.6	XetrORs1355.6	Xenopus tropicalis	Niimura6
Group_gamma_XetrORs1355.7	XetrORs1355.7	Xenopus tropicalis	Niimura6
Group_gamma_XetrORs1412.2	XetrORs1412.2	Xenopus tropicalis	Niimura6
Group_gamma_XetrORs1412.3	XetrORs1412.3	Xenopus tropicalis	Niimura6
Group_gamma_XetrORs1412.4	XetrORs1412.4	Xenopus tropicalis	Niimura6
Group_gamma_XetrORs1412.5	XetrORs1412.5	Xenopus tropicalis	Niimura6
Group_gamma_XetrORs1412.6	XetrORs1412.6	Xenopus tropicalis	Niimura6
Group_gamma_XetrORs1412.7	XetrORs1412.7	Xenopus tropicalis	Niimura6
Group_gamma_XetrORs1412.8	XetrORs1412.8	Xenopus tropicalis	Niimura6
Group_gamma_XetrORs14796.1	XetrORs14796.1	Xenopus tropicalis	Niimura6
Group_gamma_XetrORs149.2	XetrORs149.2	Xenopus tropicalis	Niimura6
Group_gamma_XetrORs1499.2	XetrORs1499.2	Xenopus tropicalis	Niimura6
Group_gamma_XetrORs1499.3	XetrORs1499.3	Xenopus tropicalis	Niimura6
Group_gamma_XetrORs1499.4	XetrORs1499.4	Xenopus tropicalis	Niimura6
Group_gamma_XetrORs1499.5	XetrORs1499.5	Xenopus tropicalis	Niimura6
Group_gamma_XetrORs150.1	XetrORs150.1	Xenopus tropicalis	Niimura6
Group_gamma_XetrORs150.10	XetrORs150.10	Xenopus tropicalis	Niimura6
Group_gamma_XetrORs150.11	XetrORs150.11	Xenopus tropicalis	Niimura6
Group_gamma_XetrORs150.13	XetrORs150.13	Xenopus tropicalis	Niimura6
Group_gamma_XetrORs150.17	XetrORs150.17	Xenopus tropicalis	Niimura6
Group_gamma_XetrORs150.18	XetrORs150.18	Xenopus tropicalis	Niimura6
Group_gamma_XetrORs150.19	XetrORs150.19	Xenopus tropicalis	Niimura6
Group_gamma_XetrORs150.2	XetrORs150.2	Xenopus tropicalis	Niimura6
Group_gamma_XetrORs150.20	XetrORs150.20	Xenopus tropicalis	Niimura6
Group_gamma_XetrORs150.21	XetrORs150.21	Xenopus tropicalis	Niimura6
Group_gamma_XetrORs150.22	XetrORs150.22	Xenopus tropicalis	Niimura6
Group_gamma_XetrORs150.23	XetrORs150.23	Xenopus tropicalis	Niimura6
Group_gamma_XetrORs150.25	XetrORs150.25	Xenopus tropicalis	Niimura6
Group_gamma_XetrORs150.26	XetrORs150.26	Xenopus tropicalis	Niimura6
Group_gamma_XetrORs150.28	XetrORs150.28	Xenopus tropicalis	Niimura6
Group_gamma_XetrORs150.29	XetrORs150.29	Xenopus tropicalis	Niimura6
Group_gamma_XetrORs150.3	XetrORs150.3	Xenopus tropicalis	Niimura6
Group_gamma_XetrORs150.4	XetrORs150.4	Xenopus tropicalis	Niimura6
Group_gamma_XetrORs150.5	XetrORs150.5	Xenopus tropicalis	Niimura6
Group_gamma_XetrORs150.9	XetrORs150.9	Xenopus tropicalis	Niimura6
Group_gamma_XetrORs15449.1	XetrORs15449.1	Xenopus tropicalis	Niimura6
Group_gamma_XetrORs15549.1	XetrORs15549.1	Xenopus tropicalis	Niimura6
Group_gamma_XetrORs1562.1	XetrORs1562.1	Xenopus tropicalis	Niimura6
Group_gamma_XetrORs15666.1	XetrORs15666.1	Xenopus tropicalis	Niimura6
Group_gamma_XetrORs1589.1	XetrORs1589.1	Xenopus tropicalis	Niimura6
Group_gamma_XetrORs159.1	XetrORs159.1	Xenopus tropicalis	Niimura6
Group_gamma_XetrORs16042.1	XetrORs16042.1	Xenopus tropicalis	Niimura6
Group_gamma_XetrORs1623.2	XetrORs1623.2	Xenopus tropicalis	Niimura6
Group_gamma_XetrORs1637.1	XetrORs1637.1	Xenopus tropicalis	Niimura6
Group_gamma_XetrORs1637.2	XetrORs1637.2	Xenopus tropicalis	Niimura6
Group_gamma_XetrORs1637.3	XetrORs1637.3	Xenopus tropicalis	Niimura6
Group_gamma_XetrORs16389.1	XetrORs16389.1	Xenopus tropicalis	Niimura6
Group_gamma_XetrORs1684.2	XetrORs1684.2	Xenopus tropicalis	Niimura6
Group_gamma_XetrORs16860.1	XetrORs16860.1	Xenopus tropicalis	Niimura6
Group_gamma_XetrORs17.1	XetrORs17.1	Xenopus tropicalis	Niimura6
Group_gamma_XetrORs17.2	XetrORs17.2	Xenopus tropicalis	Niimura6
Group_gamma_XetrORs17.4	XetrORs17.4	Xenopus tropicalis	Niimura6
Group_gamma_XetrORs17.5	XetrORs17.5	Xenopus tropicalis	Niimura6
Group_gamma_XetrORs17.6	XetrORs17.6	Xenopus tropicalis	Niimura6
Group_gamma_XetrORs17.7	XetrORs17.7	Xenopus tropicalis	Niimura6
Group_gamma_XetrORs17.8	XetrORs17.8	Xenopus tropicalis	Niimura6
Group_gamma_XetrORs1703.1	XetrORs1703.1	Xenopus tropicalis	Niimura6
Group_gamma_XetrORs1703.2	XetrORs1703.2	Xenopus tropicalis	Niimura6
Group_gamma_XetrORs1703.3	XetrORs1703.3	Xenopus tropicalis	Niimura6
Group_gamma_XetrORs1765.2	XetrORs1765.2	Xenopus tropicalis	Niimura6
Group_gamma_XetrORs181.1	XetrORs181.1	Xenopus tropicalis	Niimura6
Group_gamma_XetrORs181.4	XetrORs181.4	Xenopus tropicalis	Niimura6
Group_gamma_XetrORs181.5	XetrORs181.5	Xenopus tropicalis	Niimura6
Group_gamma_XetrORs181.6	XetrORs181.6	Xenopus tropicalis	Niimura6
Group_gamma_XetrORs181.7	XetrORs181.7	Xenopus tropicalis	Niimura6
Group_gamma_XetrORs190.10	XetrORs190.10	Xenopus tropicalis	Niimura6
Group_gamma_XetrORs190.12	XetrORs190.12	Xenopus tropicalis	Niimura6
Group_gamma_XetrORs190.13	XetrORs190.13	Xenopus tropicalis	Niimura6
Group_gamma_XetrORs190.3	XetrORs190.3	Xenopus tropicalis	Niimura6
Group_gamma_XetrORs190.5	XetrORs190.5	Xenopus tropicalis	Niimura6
Group_gamma_XetrORs190.6	XetrORs190.6	Xenopus tropicalis	Niimura6
Group_gamma_XetrORs190.7	XetrORs190.7	Xenopus tropicalis	Niimura6
Group_gamma_XetrORs190.9	XetrORs190.9	Xenopus tropicalis	Niimura6
Group_gamma_XetrORs1930.1	XetrORs1930.1	Xenopus tropicalis	Niimura6
Group_gamma_XetrORs1930.3	XetrORs1930.3	Xenopus tropicalis	Niimura6
Group_gamma_XetrORs1945.2	XetrORs1945.2	Xenopus tropicalis	Niimura6
Group_gamma_XetrORs2010.1	XetrORs2010.1	Xenopus tropicalis	Niimura6
Group_gamma_XetrORs2023.1	XetrORs2023.1	Xenopus tropicalis	Niimura6
Group_gamma_XetrORs2023.2	XetrORs2023.2	Xenopus tropicalis	Niimura6
Group_gamma_XetrORs2023.3	XetrORs2023.3	Xenopus tropicalis	Niimura6
Group_gamma_XetrORs2051.1	XetrORs2051.1	Xenopus tropicalis	Niimura6
Group_gamma_XetrORs2051.2	XetrORs2051.2	Xenopus tropicalis	Niimura6
Group_gamma_XetrORs2051.5	XetrORs2051.5	Xenopus tropicalis	Niimura6
Group_gamma_XetrORs21.1	XetrORs21.1	Xenopus tropicalis	Niimura6
Group_gamma_XetrORs2344.1	XetrORs2344.1	Xenopus tropicalis	Niimura6
Group_gamma_XetrORs2344.2	XetrORs2344.2	Xenopus tropicalis	Niimura6
Group_gamma_XetrORs24.1	XetrORs24.1	Xenopus tropicalis	Niimura6
Group_gamma_XetrORs24.100	XetrORs24.100	Xenopus tropicalis	Niimura6
Group_gamma_XetrORs24.101	XetrORs24.101	Xenopus tropicalis	Niimura6
Group_gamma_XetrORs24.102	XetrORs24.102	Xenopus tropicalis	Niimura6
Group_gamma_XetrORs24.103	XetrORs24.103	Xenopus tropicalis	Niimura6
Group_gamma_XetrORs24.105	XetrORs24.105	Xenopus tropicalis	Niimura6
Group_gamma_XetrORs24.106	XetrORs24.106	Xenopus tropicalis	Niimura6
Group_gamma_XetrORs24.107	XetrORs24.107	Xenopus tropicalis	Niimura6
Group_gamma_XetrORs24.108	XetrORs24.108	Xenopus tropicalis	Niimura6
Group_gamma_XetrORs24.109	XetrORs24.109	Xenopus tropicalis	Niimura6
Group_gamma_XetrORs24.11	XetrORs24.11	Xenopus tropicalis	Niimura6
Group_gamma_XetrORs24.110	XetrORs24.110	Xenopus tropicalis	Niimura6
Group_gamma_XetrORs24.111	XetrORs24.111	Xenopus tropicalis	Niimura6
Group_gamma_XetrORs24.112	XetrORs24.112	Xenopus tropicalis	Niimura6
Group_gamma_XetrORs24.113	XetrORs24.113	Xenopus tropicalis	Niimura6
Group_gamma_XetrORs24.117	XetrORs24.117	Xenopus tropicalis	Niimura6
Group_gamma_XetrORs24.118	XetrORs24.118	Xenopus tropicalis	Niimura6
Group_gamma_XetrORs24.119	XetrORs24.119	Xenopus tropicalis	Niimura6
Group_gamma_XetrORs24.12	XetrORs24.12	Xenopus tropicalis	Niimura6
Group_gamma_XetrORs24.120	XetrORs24.120	Xenopus tropicalis	Niimura6
Group_gamma_XetrORs24.121	XetrORs24.121	Xenopus tropicalis	Niimura6
Group_gamma_XetrORs24.122	XetrORs24.122	Xenopus tropicalis	Niimura6
Group_gamma_XetrORs24.124	XetrORs24.124	Xenopus tropicalis	Niimura6
Group_gamma_XetrORs24.125	XetrORs24.125	Xenopus tropicalis	Niimura6
Group_gamma_XetrORs24.127	XetrORs24.127	Xenopus tropicalis	Niimura6
Group_gamma_XetrORs24.130	XetrORs24.130	Xenopus tropicalis	Niimura6
Group_gamma_XetrORs24.132	XetrORs24.132	Xenopus tropicalis	Niimura6
Group_gamma_XetrORs24.135	XetrORs24.135	Xenopus tropicalis	Niimura6
Group_gamma_XetrORs24.136	XetrORs24.136	Xenopus tropicalis	Niimura6
Group_gamma_XetrORs24.137	XetrORs24.137	Xenopus tropicalis	Niimura6
Group_gamma_XetrORs24.138	XetrORs24.138	Xenopus tropicalis	Niimura6
Group_gamma_XetrORs24.139	XetrORs24.139	Xenopus tropicalis	Niimura6
Group_gamma_XetrORs24.14	XetrORs24.14	Xenopus tropicalis	Niimura6
Group_gamma_XetrORs24.140	XetrORs24.140	Xenopus tropicalis	Niimura6
Group_gamma_XetrORs24.142	XetrORs24.142	Xenopus tropicalis	Niimura6
Group_gamma_XetrORs24.143	XetrORs24.143	Xenopus tropicalis	Niimura6
Group_gamma_XetrORs24.145	XetrORs24.145	Xenopus tropicalis	Niimura6
Group_gamma_XetrORs24.146	XetrORs24.146	Xenopus tropicalis	Niimura6
Group_gamma_XetrORs24.147	XetrORs24.147	Xenopus tropicalis	Niimura6
Group_gamma_XetrORs24.148	XetrORs24.148	Xenopus tropicalis	Niimura6
Group_gamma_XetrORs24.150	XetrORs24.150	Xenopus tropicalis	Niimura6
Group_gamma_XetrORs24.151	XetrORs24.151	Xenopus tropicalis	Niimura6
Group_gamma_XetrORs24.152	XetrORs24.152	Xenopus tropicalis	Niimura6
Group_gamma_XetrORs24.155	XetrORs24.155	Xenopus tropicalis	Niimura6
Group_gamma_XetrORs24.156	XetrORs24.156	Xenopus tropicalis	Niimura6
Group_gamma_XetrORs24.159	XetrORs24.159	Xenopus tropicalis	Niimura6
Group_gamma_XetrORs24.16	XetrORs24.16	Xenopus tropicalis	Niimura6
Group_gamma_XetrORs24.160	XetrORs24.160	Xenopus tropicalis	Niimura6
Group_gamma_XetrORs24.162	XetrORs24.162	Xenopus tropicalis	Niimura6
Group_gamma_XetrORs24.163	XetrORs24.163	Xenopus tropicalis	Niimura6
Group_gamma_XetrORs24.164	XetrORs24.164	Xenopus tropicalis	Niimura6
Group_gamma_XetrORs24.165	XetrORs24.165	Xenopus tropicalis	Niimura6
Group_gamma_XetrORs24.168	XetrORs24.168	Xenopus tropicalis	Niimura6
Group_gamma_XetrORs24.17	XetrORs24.17	Xenopus tropicalis	Niimura6
Group_gamma_XetrORs24.170	XetrORs24.170	Xenopus tropicalis	Niimura6
Group_gamma_XetrORs24.171	XetrORs24.171	Xenopus tropicalis	Niimura6
Group_gamma_XetrORs24.173	XetrORs24.173	Xenopus tropicalis	Niimura6
Group_gamma_XetrORs24.174	XetrORs24.174	Xenopus tropicalis	Niimura6
Group_gamma_XetrORs24.176	XetrORs24.176	Xenopus tropicalis	Niimura6
Group_gamma_XetrORs24.179	XetrORs24.179	Xenopus tropicalis	Niimura6
Group_gamma_XetrORs24.180	XetrORs24.180	Xenopus tropicalis	Niimura6
Group_gamma_XetrORs24.181	XetrORs24.181	Xenopus tropicalis	Niimura6
Group_gamma_XetrORs24.182	XetrORs24.182	Xenopus tropicalis	Niimura6
Group_gamma_XetrORs24.19	XetrORs24.19	Xenopus tropicalis	Niimura6
Group_gamma_XetrORs24.2	XetrORs24.2	Xenopus tropicalis	Niimura6
Group_gamma_XetrORs24.20	XetrORs24.20	Xenopus tropicalis	Niimura6
Group_gamma_XetrORs24.21	XetrORs24.21	Xenopus tropicalis	Niimura6
Group_gamma_XetrORs24.23	XetrORs24.23	Xenopus tropicalis	Niimura6
Group_gamma_XetrORs24.25	XetrORs24.25	Xenopus tropicalis	Niimura6
Group_gamma_XetrORs24.27	XetrORs24.27	Xenopus tropicalis	Niimura6
Group_gamma_XetrORs24.28	XetrORs24.28	Xenopus tropicalis	Niimura6
Group_gamma_XetrORs24.29	XetrORs24.29	Xenopus tropicalis	Niimura6
Group_gamma_XetrORs24.30	XetrORs24.30	Xenopus tropicalis	Niimura6
Group_gamma_XetrORs24.36	XetrORs24.36	Xenopus tropicalis	Niimura6
Group_gamma_XetrORs24.37	XetrORs24.37	Xenopus tropicalis	Niimura6
Group_gamma_XetrORs24.38	XetrORs24.38	Xenopus tropicalis	Niimura6
Group_gamma_XetrORs24.4	XetrORs24.4	Xenopus tropicalis	Niimura6
Group_gamma_XetrORs24.40	XetrORs24.40	Xenopus tropicalis	Niimura6
Group_gamma_XetrORs24.42	XetrORs24.42	Xenopus tropicalis	Niimura6
Group_gamma_XetrORs24.43	XetrORs24.43	Xenopus tropicalis	Niimura6
Group_gamma_XetrORs24.44	XetrORs24.44	Xenopus tropicalis	Niimura6
Group_gamma_XetrORs24.45	XetrORs24.45	Xenopus tropicalis	Niimura6
Group_gamma_XetrORs24.46	XetrORs24.46	Xenopus tropicalis	Niimura6
Group_gamma_XetrORs24.47	XetrORs24.47	Xenopus tropicalis	Niimura6
Group_gamma_XetrORs24.50	XetrORs24.50	Xenopus tropicalis	Niimura6
Group_gamma_XetrORs24.52	XetrORs24.52	Xenopus tropicalis	Niimura6
Group_gamma_XetrORs24.54	XetrORs24.54	Xenopus tropicalis	Niimura6
Group_gamma_XetrORs24.58	XetrORs24.58	Xenopus tropicalis	Niimura6
Group_gamma_XetrORs24.59	XetrORs24.59	Xenopus tropicalis	Niimura6
Group_gamma_XetrORs24.6	XetrORs24.6	Xenopus tropicalis	Niimura6
Group_gamma_XetrORs24.60	XetrORs24.60	Xenopus tropicalis	Niimura6
Group_gamma_XetrORs24.61	XetrORs24.61	Xenopus tropicalis	Niimura6
Group_gamma_XetrORs24.63	XetrORs24.63	Xenopus tropicalis	Niimura6
Group_gamma_XetrORs24.64	XetrORs24.64	Xenopus tropicalis	Niimura6
Group_gamma_XetrORs24.68	XetrORs24.68	Xenopus tropicalis	Niimura6
Group_gamma_XetrORs24.69	XetrORs24.69	Xenopus tropicalis	Niimura6
Group_gamma_XetrORs24.7	XetrORs24.7	Xenopus tropicalis	Niimura6
Group_gamma_XetrORs24.70	XetrORs24.70	Xenopus tropicalis	Niimura6
Group_gamma_XetrORs24.71	XetrORs24.71	Xenopus tropicalis	Niimura6
Group_gamma_XetrORs24.75	XetrORs24.75	Xenopus tropicalis	Niimura6
Group_gamma_XetrORs24.76	XetrORs24.76	Xenopus tropicalis	Niimura6
Group_gamma_XetrORs24.77	XetrORs24.77	Xenopus tropicalis	Niimura6
Group_gamma_XetrORs24.79	XetrORs24.79	Xenopus tropicalis	Niimura6
Group_gamma_XetrORs24.8	XetrORs24.8	Xenopus tropicalis	Niimura6
Group_gamma_XetrORs24.80	XetrORs24.80	Xenopus tropicalis	Niimura6
Group_gamma_XetrORs24.81	XetrORs24.81	Xenopus tropicalis	Niimura6
Group_gamma_XetrORs24.83	XetrORs24.83	Xenopus tropicalis	Niimura6
Group_gamma_XetrORs24.86	XetrORs24.86	Xenopus tropicalis	Niimura6
Group_gamma_XetrORs24.87	XetrORs24.87	Xenopus tropicalis	Niimura6
Group_gamma_XetrORs24.88	XetrORs24.88	Xenopus tropicalis	Niimura6
Group_gamma_XetrORs24.89	XetrORs24.89	Xenopus tropicalis	Niimura6
Group_gamma_XetrORs24.90	XetrORs24.90	Xenopus tropicalis	Niimura6
Group_gamma_XetrORs24.92	XetrORs24.92	Xenopus tropicalis	Niimura6
Group_gamma_XetrORs24.93	XetrORs24.93	Xenopus tropicalis	Niimura6
Group_gamma_XetrORs24.94	XetrORs24.94	Xenopus tropicalis	Niimura6
Group_gamma_XetrORs24.95	XetrORs24.95	Xenopus tropicalis	Niimura6
Group_gamma_XetrORs24.98	XetrORs24.98	Xenopus tropicalis	Niimura6
Group_gamma_XetrORs24.99	XetrORs24.99	Xenopus tropicalis	Niimura6
Group_gamma_XetrORs244.1	XetrORs244.1	Xenopus tropicalis	Niimura6
Group_gamma_XetrORs257.1	XetrORs257.1	Xenopus tropicalis	Niimura6
Group_gamma_XetrORs257.11	XetrORs257.11	Xenopus tropicalis	Niimura6
Group_gamma_XetrORs257.14	XetrORs257.14	Xenopus tropicalis	Niimura6
Group_gamma_XetrORs257.2	XetrORs257.2	Xenopus tropicalis	Niimura6
Group_gamma_XetrORs257.3	XetrORs257.3	Xenopus tropicalis	Niimura6
Group_gamma_XetrORs257.4	XetrORs257.4	Xenopus tropicalis	Niimura6
Group_gamma_XetrORs257.6	XetrORs257.6	Xenopus tropicalis	Niimura6
Group_gamma_XetrORs257.9	XetrORs257.9	Xenopus tropicalis	Niimura6
Group_gamma_XetrORs258.1	XetrORs258.1	Xenopus tropicalis	Niimura6
Group_gamma_XetrORs2641.1	XetrORs2641.1	Xenopus tropicalis	Niimura6
Group_gamma_XetrORs2706.2	XetrORs2706.2	Xenopus tropicalis	Niimura6
Group_gamma_XetrORs273.1	XetrORs273.1	Xenopus tropicalis	Niimura6
Group_gamma_XetrORs273.2	XetrORs273.2	Xenopus tropicalis	Niimura6
Group_gamma_XetrORs273.3	XetrORs273.3	Xenopus tropicalis	Niimura6
Group_gamma_XetrORs273.4	XetrORs273.4	Xenopus tropicalis	Niimura6
Group_gamma_XetrORs2749.1	XetrORs2749.1	Xenopus tropicalis	Niimura6
Group_gamma_XetrORs2749.2	XetrORs2749.2	Xenopus tropicalis	Niimura6
Group_gamma_XetrORs290.10	XetrORs290.10	Xenopus tropicalis	Niimura6
Group_gamma_XetrORs290.11	XetrORs290.11	Xenopus tropicalis	Niimura6
Group_gamma_XetrORs290.13	XetrORs290.13	Xenopus tropicalis	Niimura6
Group_gamma_XetrORs290.14	XetrORs290.14	Xenopus tropicalis	Niimura6
Group_gamma_XetrORs290.16	XetrORs290.16	Xenopus tropicalis	Niimura6
Group_gamma_XetrORs290.17	XetrORs290.17	Xenopus tropicalis	Niimura6
Group_gamma_XetrORs290.19	XetrORs290.19	Xenopus tropicalis	Niimura6
Group_gamma_XetrORs290.20	XetrORs290.20	Xenopus tropicalis	Niimura6
Group_gamma_XetrORs290.21	XetrORs290.21	Xenopus tropicalis	Niimura6
Group_gamma_XetrORs290.24	XetrORs290.24	Xenopus tropicalis	Niimura6
Group_gamma_XetrORs290.25	XetrORs290.25	Xenopus tropicalis	Niimura6
Group_gamma_XetrORs290.26	XetrORs290.26	Xenopus tropicalis	Niimura6
Group_gamma_XetrORs290.27	XetrORs290.27	Xenopus tropicalis	Niimura6
Group_gamma_XetrORs290.28	XetrORs290.28	Xenopus tropicalis	Niimura6
Group_gamma_XetrORs290.29	XetrORs290.29	Xenopus tropicalis	Niimura6
Group_gamma_XetrORs290.3	XetrORs290.3	Xenopus tropicalis	Niimura6
Group_gamma_XetrORs290.31	XetrORs290.31	Xenopus tropicalis	Niimura6
Group_gamma_XetrORs290.32	XetrORs290.32	Xenopus tropicalis	Niimura6
Group_gamma_XetrORs290.34	XetrORs290.34	Xenopus tropicalis	Niimura6
Group_gamma_XetrORs290.35	XetrORs290.35	Xenopus tropicalis	Niimura6
Group_gamma_XetrORs290.36	XetrORs290.36	Xenopus tropicalis	Niimura6
Group_gamma_XetrORs290.38	XetrORs290.38	Xenopus tropicalis	Niimura6
Group_gamma_XetrORs290.39	XetrORs290.39	Xenopus tropicalis	Niimura6
Group_gamma_XetrORs290.40	XetrORs290.40	Xenopus tropicalis	Niimura6
Group_gamma_XetrORs290.41	XetrORs290.41	Xenopus tropicalis	Niimura6
Group_gamma_XetrORs290.43	XetrORs290.43	Xenopus tropicalis	Niimura6
Group_gamma_XetrORs290.45	XetrORs290.45	Xenopus tropicalis	Niimura6
Group_gamma_XetrORs290.47	XetrORs290.47	Xenopus tropicalis	Niimura6
Group_gamma_XetrORs290.48	XetrORs290.48	Xenopus tropicalis	Niimura6
Group_gamma_XetrORs290.49	XetrORs290.49	Xenopus tropicalis	Niimura6
Group_gamma_XetrORs290.50	XetrORs290.50	Xenopus tropicalis	Niimura6
Group_gamma_XetrORs290.6	XetrORs290.6	Xenopus tropicalis	Niimura6
Group_gamma_XetrORs290.7	XetrORs290.7	Xenopus tropicalis	Niimura6
Group_gamma_XetrORs290.8	XetrORs290.8	Xenopus tropicalis	Niimura6
Group_gamma_XetrORs290.9	XetrORs290.9	Xenopus tropicalis	Niimura6
Group_gamma_XetrORs31.1	XetrORs31.1	Xenopus tropicalis	Niimura6
Group_gamma_XetrORs31.2	XetrORs31.2	Xenopus tropicalis	Niimura6
Group_gamma_XetrORs31.3	XetrORs31.3	Xenopus tropicalis	Niimura6
Group_gamma_XetrORs31.3	ENSXETP00000065106.1	Xenopus tropicalis	Niimura6
Group_gamma_XetrORs315.1	XetrORs315.1	Xenopus tropicalis	Niimura6
Group_gamma_XetrORs315.10	XetrORs315.10	Xenopus tropicalis	Niimura6
Group_gamma_XetrORs315.11	XetrORs315.11	Xenopus tropicalis	Niimura6
Group_gamma_XetrORs315.12	XetrORs315.12	Xenopus tropicalis	Niimura6
Group_gamma_XetrORs315.13	XetrORs315.13	Xenopus tropicalis	Niimura6
Group_gamma_XetrORs315.14	XetrORs315.14	Xenopus tropicalis	Niimura6
Group_gamma_XetrORs315.15	XetrORs315.15	Xenopus tropicalis	Niimura6
Group_gamma_XetrORs315.16	XetrORs315.16	Xenopus tropicalis	Niimura6
Group_gamma_XetrORs315.17	XetrORs315.17	Xenopus tropicalis	Niimura6
Group_gamma_XetrORs315.18	XetrORs315.18	Xenopus tropicalis	Niimura6
Group_gamma_XetrORs315.19	XetrORs315.19	Xenopus tropicalis	Niimura6
Group_gamma_XetrORs315.2	XetrORs315.2	Xenopus tropicalis	Niimura6
Group_gamma_XetrORs315.20	XetrORs315.20	Xenopus tropicalis	Niimura6
Group_gamma_XetrORs315.22	XetrORs315.22	Xenopus tropicalis	Niimura6
Group_gamma_XetrORs315.26	XetrORs315.26	Xenopus tropicalis	Niimura6
Group_gamma_XetrORs315.27	XetrORs315.27	Xenopus tropicalis	Niimura6
Group_gamma_XetrORs315.29	XetrORs315.29	Xenopus tropicalis	Niimura6
Group_gamma_XetrORs315.3	XetrORs315.3	Xenopus tropicalis	Niimura6
Group_gamma_XetrORs315.32	XetrORs315.32	Xenopus tropicalis	Niimura6
Group_gamma_XetrORs315.33	XetrORs315.33	Xenopus tropicalis	Niimura6
Group_gamma_XetrORs315.36	XetrORs315.36	Xenopus tropicalis	Niimura6
Group_gamma_XetrORs315.4	XetrORs315.4	Xenopus tropicalis	Niimura6
Group_gamma_XetrORs315.5	XetrORs315.5	Xenopus tropicalis	Niimura6
Group_gamma_XetrORs315.6	XetrORs315.6	Xenopus tropicalis	Niimura6
Group_gamma_XetrORs315.8	XetrORs315.8	Xenopus tropicalis	Niimura6
Group_gamma_XetrORs315.9	XetrORs315.9	Xenopus tropicalis	Niimura6
Group_gamma_XetrORs327.1	XetrORs327.1	Xenopus tropicalis	Niimura6
Group_gamma_XetrORs34.1	XetrORs34.1	Xenopus tropicalis	Niimura6
Group_gamma_XetrORs34.10	XetrORs34.10	Xenopus tropicalis	Niimura6
Group_gamma_XetrORs34.11	XetrORs34.11	Xenopus tropicalis	Niimura6
Group_gamma_XetrORs34.12	XetrORs34.12	Xenopus tropicalis	Niimura6
Group_gamma_XetrORs34.13	XetrORs34.13	Xenopus tropicalis	Niimura6
Group_gamma_XetrORs34.14	XetrORs34.14	Xenopus tropicalis	Niimura6
Group_gamma_XetrORs34.15	XetrORs34.15	Xenopus tropicalis	Niimura6
Group_gamma_XetrORs34.17	XetrORs34.17	Xenopus tropicalis	Niimura6
Group_gamma_XetrORs34.2	XetrORs34.2	Xenopus tropicalis	Niimura6
Group_gamma_XetrORs34.20	XetrORs34.20	Xenopus tropicalis	Niimura6
Group_gamma_XetrORs34.21	XetrORs34.21	Xenopus tropicalis	Niimura6
Group_gamma_XetrORs34.24	XetrORs34.24	Xenopus tropicalis	Niimura6
Group_gamma_XetrORs34.26	XetrORs34.26	Xenopus tropicalis	Niimura6
Group_gamma_XetrORs34.29	XetrORs34.29	Xenopus tropicalis	Niimura6
Group_gamma_XetrORs34.3	XetrORs34.3	Xenopus tropicalis	Niimura6
Group_gamma_XetrORs34.30	XetrORs34.30	Xenopus tropicalis	Niimura6
Group_gamma_XetrORs34.31	XetrORs34.31	Xenopus tropicalis	Niimura6
Group_gamma_XetrORs34.32	XetrORs34.32	Xenopus tropicalis	Niimura6
Group_gamma_XetrORs34.33	XetrORs34.33	Xenopus tropicalis	Niimura6
Group_gamma_XetrORs34.35	XetrORs34.35	Xenopus tropicalis	Niimura6
Group_gamma_XetrORs34.37	XetrORs34.37	Xenopus tropicalis	Niimura6
Group_gamma_XetrORs34.39	XetrORs34.39	Xenopus tropicalis	Niimura6
Group_gamma_XetrORs34.40	XetrORs34.40	Xenopus tropicalis	Niimura6
Group_gamma_XetrORs34.41	XetrORs34.41	Xenopus tropicalis	Niimura6
Group_gamma_XetrORs34.42	XetrORs34.42	Xenopus tropicalis	Niimura6
Group_gamma_XetrORs34.44	XetrORs34.44	Xenopus tropicalis	Niimura6
Group_gamma_XetrORs34.45	XetrORs34.45	Xenopus tropicalis	Niimura6
Group_gamma_XetrORs34.46	XetrORs34.46	Xenopus tropicalis	Niimura6
Group_gamma_XetrORs34.47	XetrORs34.47	Xenopus tropicalis	Niimura6
Group_gamma_XetrORs34.48	XetrORs34.48	Xenopus tropicalis	Niimura6
Group_gamma_XetrORs34.51	XetrORs34.51	Xenopus tropicalis	Niimura6
Group_gamma_XetrORs34.52	XetrORs34.52	Xenopus tropicalis	Niimura6
Group_gamma_XetrORs34.53	XetrORs34.53	Xenopus tropicalis	Niimura6
Group_gamma_XetrORs34.54	XetrORs34.54	Xenopus tropicalis	Niimura6
Group_gamma_XetrORs34.56	XetrORs34.56	Xenopus tropicalis	Niimura6
Group_gamma_XetrORs34.57	XetrORs34.57	Xenopus tropicalis	Niimura6
Group_gamma_XetrORs34.58	XetrORs34.58	Xenopus tropicalis	Niimura6
Group_gamma_XetrORs34.59	XetrORs34.59	Xenopus tropicalis	Niimura6
Group_gamma_XetrORs34.6	XetrORs34.6	Xenopus tropicalis	Niimura6
Group_gamma_XetrORs34.7	XetrORs34.7	Xenopus tropicalis	Niimura6
Group_gamma_XetrORs34.9	XetrORs34.9	Xenopus tropicalis	Niimura6
Group_gamma_XetrORs347.3	XetrORs347.3	Xenopus tropicalis	Niimura6
Group_gamma_XetrORs360.1	XetrORs360.1	Xenopus tropicalis	Niimura6
Group_gamma_XetrORs360.2	XetrORs360.2	Xenopus tropicalis	Niimura6
Group_gamma_XetrORs3644.2	XetrORs3644.2	Xenopus tropicalis	Niimura6
Group_gamma_XetrORs376.1	XetrORs376.1	Xenopus tropicalis	Niimura6
Group_gamma_XetrORs376.2	XetrORs376.2	Xenopus tropicalis	Niimura6
Group_gamma_XetrORs376.3	XetrORs376.3	Xenopus tropicalis	Niimura6
Group_gamma_XetrORs376.4	XetrORs376.4	Xenopus tropicalis	Niimura6
Group_gamma_XetrORs376.6	XetrORs376.6	Xenopus tropicalis	Niimura6
Group_gamma_XetrORs378.1	XetrORs378.1	Xenopus tropicalis	Niimura6
Group_gamma_XetrORs378.2	XetrORs378.2	Xenopus tropicalis	Niimura6
Group_gamma_XetrORs378.5	XetrORs378.5	Xenopus tropicalis	Niimura6
Group_gamma_XetrORs3787.1	XetrORs3787.1	Xenopus tropicalis	Niimura6
Group_gamma_XetrORs396.1	XetrORs396.1	Xenopus tropicalis	Niimura6
Group_gamma_XetrORs396.2	XetrORs396.2	Xenopus tropicalis	Niimura6
Group_gamma_XetrORs396.3	XetrORs396.3	Xenopus tropicalis	Niimura6
Group_gamma_XetrORs406.1	XetrORs406.1	Xenopus tropicalis	Niimura6
Group_gamma_XetrORs406.10	XetrORs406.10	Xenopus tropicalis	Niimura6
Group_gamma_XetrORs406.11	XetrORs406.11	Xenopus tropicalis	Niimura6
Group_gamma_XetrORs406.12	XetrORs406.12	Xenopus tropicalis	Niimura6
Group_gamma_XetrORs406.15	XetrORs406.15	Xenopus tropicalis	Niimura6
Group_gamma_XetrORs406.19	XetrORs406.19	Xenopus tropicalis	Niimura6
Group_gamma_XetrORs406.2	XetrORs406.2	Xenopus tropicalis	Niimura6
Group_gamma_XetrORs406.20	XetrORs406.20	Xenopus tropicalis	Niimura6
Group_gamma_XetrORs406.21	XetrORs406.21	Xenopus tropicalis	Niimura6
Group_gamma_XetrORs406.23	XetrORs406.23	Xenopus tropicalis	Niimura6
Group_gamma_XetrORs406.24	XetrORs406.24	Xenopus tropicalis	Niimura6
Group_gamma_XetrORs406.25	XetrORs406.25	Xenopus tropicalis	Niimura6
Group_gamma_XetrORs406.26	XetrORs406.26	Xenopus tropicalis	Niimura6
Group_gamma_XetrORs406.27	XetrORs406.27	Xenopus tropicalis	Niimura6
Group_gamma_XetrORs406.30	XetrORs406.30	Xenopus tropicalis	Niimura6
Group_gamma_XetrORs406.31	XetrORs406.31	Xenopus tropicalis	Niimura6
Group_gamma_XetrORs406.5	XetrORs406.5	Xenopus tropicalis	Niimura6
Group_gamma_XetrORs406.7	XetrORs406.7	Xenopus tropicalis	Niimura6
Group_gamma_XetrORs406.8	XetrORs406.8	Xenopus tropicalis	Niimura6
Group_gamma_XetrORs410.1	XetrORs410.1	Xenopus tropicalis	Niimura6
Group_gamma_XetrORs410.2	XetrORs410.2	Xenopus tropicalis	Niimura6
Group_gamma_XetrORs411.1	XetrORs411.1	Xenopus tropicalis	Niimura6
Group_gamma_XetrORs411.2	XetrORs411.2	Xenopus tropicalis	Niimura6
Group_gamma_XetrORs411.3	XetrORs411.3	Xenopus tropicalis	Niimura6
Group_gamma_XetrORs42.1	XetrORs42.1	Xenopus tropicalis	Niimura6
Group_gamma_XetrORs4324.1	XetrORs4324.1	Xenopus tropicalis	Niimura6
Group_gamma_XetrORs442.10	XetrORs442.10	Xenopus tropicalis	Niimura6
Group_gamma_XetrORs442.12	XetrORs442.12	Xenopus tropicalis	Niimura6
Group_gamma_XetrORs442.13	XetrORs442.13	Xenopus tropicalis	Niimura6
Group_gamma_XetrORs442.14	XetrORs442.14	Xenopus tropicalis	Niimura6
Group_gamma_XetrORs442.15	XetrORs442.15	Xenopus tropicalis	Niimura6
Group_gamma_XetrORs442.17	XetrORs442.17	Xenopus tropicalis	Niimura6
Group_gamma_XetrORs442.19	XetrORs442.19	Xenopus tropicalis	Niimura6
Group_gamma_XetrORs442.2	XetrORs442.2	Xenopus tropicalis	Niimura6
Group_gamma_XetrORs442.20	XetrORs442.20	Xenopus tropicalis	Niimura6
Group_gamma_XetrORs442.21	XetrORs442.21	Xenopus tropicalis	Niimura6
Group_gamma_XetrORs442.22	XetrORs442.22	Xenopus tropicalis	Niimura6
Group_gamma_XetrORs442.23	XetrORs442.23	Xenopus tropicalis	Niimura6
Group_gamma_XetrORs442.24	XetrORs442.24	Xenopus tropicalis	Niimura6
Group_gamma_XetrORs442.25	XetrORs442.25	Xenopus tropicalis	Niimura6
Group_gamma_XetrORs442.26	XetrORs442.26	Xenopus tropicalis	Niimura6
Group_gamma_XetrORs442.28	XetrORs442.28	Xenopus tropicalis	Niimura6
Group_gamma_XetrORs442.3	XetrORs442.3	Xenopus tropicalis	Niimura6
Group_gamma_XetrORs442.31	XetrORs442.31	Xenopus tropicalis	Niimura6
Group_gamma_XetrORs442.32	XetrORs442.32	Xenopus tropicalis	Niimura6
Group_gamma_XetrORs442.33	XetrORs442.33	Xenopus tropicalis	Niimura6
Group_gamma_XetrORs442.34	XetrORs442.34	Xenopus tropicalis	Niimura6
Group_gamma_XetrORs442.35	XetrORs442.35	Xenopus tropicalis	Niimura6
Group_gamma_XetrORs442.36	XetrORs442.36	Xenopus tropicalis	Niimura6
Group_gamma_XetrORs442.37	XetrORs442.37	Xenopus tropicalis	Niimura6
Group_gamma_XetrORs442.38	XetrORs442.38	Xenopus tropicalis	Niimura6
Group_gamma_XetrORs442.39	XetrORs442.39	Xenopus tropicalis	Niimura6
Group_gamma_XetrORs442.4	XetrORs442.4	Xenopus tropicalis	Niimura6
Group_gamma_XetrORs442.40	XetrORs442.40	Xenopus tropicalis	Niimura6
Group_gamma_XetrORs442.6	XetrORs442.6	Xenopus tropicalis	Niimura6
Group_gamma_XetrORs442.7	XetrORs442.7	Xenopus tropicalis	Niimura6
Group_gamma_XetrORs4470.1	XetrORs4470.1	Xenopus tropicalis	Niimura6
Group_gamma_XetrORs453.1	XetrORs453.1	Xenopus tropicalis	Niimura6
Group_gamma_XetrORs453.4	XetrORs453.4	Xenopus tropicalis	Niimura6
Group_gamma_XetrORs453.5	XetrORs453.5	Xenopus tropicalis	Niimura6
Group_gamma_XetrORs453.6	XetrORs453.6	Xenopus tropicalis	Niimura6
Group_gamma_XetrORs453.7	XetrORs453.7	Xenopus tropicalis	Niimura6
Group_gamma_XetrORs453.8	XetrORs453.8	Xenopus tropicalis	Niimura6
Group_gamma_XetrORs5024.1	XetrORs5024.1	Xenopus tropicalis	Niimura6
Group_gamma_XetrORs504.1	XetrORs504.1	Xenopus tropicalis	Niimura6
Group_gamma_XetrORs504.2	XetrORs504.2	Xenopus tropicalis	Niimura6
Group_gamma_XetrORs532.1	XetrORs532.1	Xenopus tropicalis	Niimura6
Group_gamma_XetrORs532.13	XetrORs532.13	Xenopus tropicalis	Niimura6
Group_gamma_XetrORs532.14	XetrORs532.14	Xenopus tropicalis	Niimura6
Group_gamma_XetrORs532.15	XetrORs532.15	Xenopus tropicalis	Niimura6
Group_gamma_XetrORs532.16	XetrORs532.16	Xenopus tropicalis	Niimura6
Group_gamma_XetrORs532.18	XetrORs532.18	Xenopus tropicalis	Niimura6
Group_gamma_XetrORs532.19	XetrORs532.19	Xenopus tropicalis	Niimura6
Group_gamma_XetrORs532.2	XetrORs532.2	Xenopus tropicalis	Niimura6
Group_gamma_XetrORs532.20	XetrORs532.20	Xenopus tropicalis	Niimura6
Group_gamma_XetrORs532.21	XetrORs532.21	Xenopus tropicalis	Niimura6
Group_gamma_XetrORs532.22	XetrORs532.22	Xenopus tropicalis	Niimura6
Group_gamma_XetrORs532.25	XetrORs532.25	Xenopus tropicalis	Niimura6
Group_gamma_XetrORs532.26	XetrORs532.26	Xenopus tropicalis	Niimura6
Group_gamma_XetrORs532.27	XetrORs532.27	Xenopus tropicalis	Niimura6
Group_gamma_XetrORs532.3	XetrORs532.3	Xenopus tropicalis	Niimura6
Group_gamma_XetrORs532.30	XetrORs532.30	Xenopus tropicalis	Niimura6
Group_gamma_XetrORs532.31	XetrORs532.31	Xenopus tropicalis	Niimura6
Group_gamma_XetrORs532.32	XetrORs532.32	Xenopus tropicalis	Niimura6
Group_gamma_XetrORs532.33	XetrORs532.33	Xenopus tropicalis	Niimura6
Group_gamma_XetrORs532.34	XetrORs532.34	Xenopus tropicalis	Niimura6
Group_gamma_XetrORs532.35	XetrORs532.35	Xenopus tropicalis	Niimura6
Group_gamma_XetrORs532.5	XetrORs532.5	Xenopus tropicalis	Niimura6
Group_gamma_XetrORs532.6	XetrORs532.6	Xenopus tropicalis	Niimura6
Group_gamma_XetrORs532.7	XetrORs532.7	Xenopus tropicalis	Niimura6
Group_gamma_XetrORs532.8	XetrORs532.8	Xenopus tropicalis	Niimura6
Group_gamma_XetrORs532.9	XetrORs532.9	Xenopus tropicalis	Niimura6
Group_gamma_XetrORs539.1	XetrORs539.1	Xenopus tropicalis	Niimura6
Group_gamma_XetrORs539.2	XetrORs539.2	Xenopus tropicalis	Niimura6
Group_gamma_XetrORs539.3	XetrORs539.3	Xenopus tropicalis	Niimura6
Group_gamma_XetrORs539.4	XetrORs539.4	Xenopus tropicalis	Niimura6
Group_gamma_XetrORs539.5	XetrORs539.5	Xenopus tropicalis	Niimura6
Group_gamma_XetrORs5814.1	XetrORs5814.1	Xenopus tropicalis	Niimura6
Group_gamma_XetrORs657.10	XetrORs657.10	Xenopus tropicalis	Niimura6
Group_gamma_XetrORs657.11	XetrORs657.11	Xenopus tropicalis	Niimura6
Group_gamma_XetrORs657.12	XetrORs657.12	Xenopus tropicalis	Niimura6
Group_gamma_XetrORs657.13	XetrORs657.13	Xenopus tropicalis	Niimura6
Group_gamma_XetrORs657.14	XetrORs657.14	Xenopus tropicalis	Niimura6
Group_gamma_XetrORs657.15	XetrORs657.15	Xenopus tropicalis	Niimura6
Group_gamma_XetrORs657.16	XetrORs657.16	Xenopus tropicalis	Niimura6
Group_gamma_XetrORs657.19	XetrORs657.19	Xenopus tropicalis	Niimura6
Group_gamma_XetrORs657.2	XetrORs657.2	Xenopus tropicalis	Niimura6
Group_gamma_XetrORs657.20	XetrORs657.20	Xenopus tropicalis	Niimura6
Group_gamma_XetrORs657.21	XetrORs657.21	Xenopus tropicalis	Niimura6
Group_gamma_XetrORs657.22	XetrORs657.22	Xenopus tropicalis	Niimura6
Group_gamma_XetrORs657.23	XetrORs657.23	Xenopus tropicalis	Niimura6
Group_gamma_XetrORs657.24	XetrORs657.24	Xenopus tropicalis	Niimura6
Group_gamma_XetrORs657.25	XetrORs657.25	Xenopus tropicalis	Niimura6
Group_gamma_XetrORs657.28	XetrORs657.28	Xenopus tropicalis	Niimura6
Group_gamma_XetrORs657.29	XetrORs657.29	Xenopus tropicalis	Niimura6
Group_gamma_XetrORs657.3	XetrORs657.3	Xenopus tropicalis	Niimura6
Group_gamma_XetrORs657.30	XetrORs657.30	Xenopus tropicalis	Niimura6
Group_gamma_XetrORs657.31	XetrORs657.31	Xenopus tropicalis	Niimura6
Group_gamma_XetrORs657.32	XetrORs657.32	Xenopus tropicalis	Niimura6
Group_gamma_XetrORs657.33	XetrORs657.33	Xenopus tropicalis	Niimura6
Group_gamma_XetrORs657.35	XetrORs657.35	Xenopus tropicalis	Niimura6
Group_gamma_XetrORs657.36	XetrORs657.36	Xenopus tropicalis	Niimura6
Group_gamma_XetrORs657.37	XetrORs657.37	Xenopus tropicalis	Niimura6
Group_gamma_XetrORs657.38	XetrORs657.38	Xenopus tropicalis	Niimura6
Group_gamma_XetrORs657.39	XetrORs657.39	Xenopus tropicalis	Niimura6
Group_gamma_XetrORs657.4	XetrORs657.4	Xenopus tropicalis	Niimura6
Group_gamma_XetrORs657.40	XetrORs657.40	Xenopus tropicalis	Niimura6
Group_gamma_XetrORs657.41	XetrORs657.41	Xenopus tropicalis	Niimura6
Group_gamma_XetrORs657.44	XetrORs657.44	Xenopus tropicalis	Niimura6
Group_gamma_XetrORs657.45	XetrORs657.45	Xenopus tropicalis	Niimura6
Group_gamma_XetrORs657.47	XetrORs657.47	Xenopus tropicalis	Niimura6
Group_gamma_XetrORs657.5	XetrORs657.5	Xenopus tropicalis	Niimura6
Group_gamma_XetrORs657.6	XetrORs657.6	Xenopus tropicalis	Niimura6
Group_gamma_XetrORs657.7	XetrORs657.7	Xenopus tropicalis	Niimura6
Group_gamma_XetrORs657.8	XetrORs657.8	Xenopus tropicalis	Niimura6
Group_gamma_XetrORs657.9	XetrORs657.9	Xenopus tropicalis	Niimura6
Group_gamma_XetrORs67.1	XetrORs67.1	Xenopus tropicalis	Niimura6
Group_gamma_XetrORs67.2	XetrORs67.2	Xenopus tropicalis	Niimura6
Group_gamma_XetrORs67.3	XetrORs67.3	Xenopus tropicalis	Niimura6
Group_gamma_XetrORs67.4	XetrORs67.4	Xenopus tropicalis	Niimura6
Group_gamma_XetrORs67.6	XetrORs67.6	Xenopus tropicalis	Niimura6
Group_gamma_XetrORs672.1	XetrORs672.1	Xenopus tropicalis	Niimura6
Group_gamma_XetrORs672.2	XetrORs672.2	Xenopus tropicalis	Niimura6
Group_gamma_XetrORs672.5	XetrORs672.5	Xenopus tropicalis	Niimura6
Group_gamma_XetrORs672.7	XetrORs672.7	Xenopus tropicalis	Niimura6
Group_gamma_XetrORs672.8	XetrORs672.8	Xenopus tropicalis	Niimura6
Group_gamma_XetrORs672.9	XetrORs672.9	Xenopus tropicalis	Niimura6
Group_gamma_XetrORs687.1	XetrORs687.1	Xenopus tropicalis	Niimura6
Group_gamma_XetrORs687.2	XetrORs687.2	Xenopus tropicalis	Niimura6
Group_gamma_XetrORs745.1	XetrORs745.1	Xenopus tropicalis	Niimura6
Group_gamma_XetrORs745.2	XetrORs745.2	Xenopus tropicalis	Niimura6
Group_gamma_XetrORs787.1	XetrORs787.1	Xenopus tropicalis	Niimura6
Group_gamma_XetrORs787.2	XetrORs787.2	Xenopus tropicalis	Niimura6
Group_gamma_XetrORs787.3	XetrORs787.3	Xenopus tropicalis	Niimura6
Group_gamma_XetrORs787.4	XetrORs787.4	Xenopus tropicalis	Niimura6
Group_gamma_XetrORs7949.2	XetrORs7949.2	Xenopus tropicalis	Niimura6
Group_gamma_XetrORs8039.1	XetrORs8039.1	Xenopus tropicalis	Niimura6
Group_gamma_XetrORs828.1	XetrORs828.1	Xenopus tropicalis	Niimura6
Group_gamma_XetrORs828.10	XetrORs828.10	Xenopus tropicalis	Niimura6
Group_gamma_XetrORs828.11	XetrORs828.11	Xenopus tropicalis	Niimura6
Group_gamma_XetrORs828.2	XetrORs828.2	Xenopus tropicalis	Niimura6
Group_gamma_XetrORs828.3	XetrORs828.3	Xenopus tropicalis	Niimura6
Group_gamma_XetrORs828.6	XetrORs828.6	Xenopus tropicalis	Niimura6
Group_gamma_XetrORs828.7	XetrORs828.7	Xenopus tropicalis	Niimura6
Group_gamma_XetrORs828.9	XetrORs828.9	Xenopus tropicalis	Niimura6
Group_gamma_XetrORs8610.3	XetrORs8610.3	Xenopus tropicalis	Niimura6
Group_gamma_XetrORs8612.1	XetrORs8612.1	Xenopus tropicalis	Niimura6
Group_gamma_XetrORs877.1	XetrORs877.1	Xenopus tropicalis	Niimura6
Group_gamma_XetrORs877.10	XetrORs877.10	Xenopus tropicalis	Niimura6
Group_gamma_XetrORs877.11	XetrORs877.11	Xenopus tropicalis	Niimura6
Group_gamma_XetrORs877.12	XetrORs877.12	Xenopus tropicalis	Niimura6
Group_gamma_XetrORs877.13	XetrORs877.13	Xenopus tropicalis	Niimura6
Group_gamma_XetrORs877.16	XetrORs877.16	Xenopus tropicalis	Niimura6
Group_gamma_XetrORs877.2	XetrORs877.2	Xenopus tropicalis	Niimura6
Group_gamma_XetrORs877.3	XetrORs877.3	Xenopus tropicalis	Niimura6
Group_gamma_XetrORs877.6	XetrORs877.6	Xenopus tropicalis	Niimura6
Group_gamma_XetrORs877.7	XetrORs877.7	Xenopus tropicalis	Niimura6
Group_gamma_XetrORs881.4	XetrORs881.4	Xenopus tropicalis	Niimura6
Group_gamma_XetrORs881.6	XetrORs881.6	Xenopus tropicalis	Niimura6
Group_gamma_XetrORs882.1	XetrORs882.1	Xenopus tropicalis	Niimura6
Group_gamma_XetrORs882.12	XetrORs882.12	Xenopus tropicalis	Niimura6
Group_gamma_XetrORs882.13	XetrORs882.13	Xenopus tropicalis	Niimura6
Group_gamma_XetrORs882.15	XetrORs882.15	Xenopus tropicalis	Niimura6
Group_gamma_XetrORs882.16	XetrORs882.16	Xenopus tropicalis	Niimura6
Group_gamma_XetrORs882.18	XetrORs882.18	Xenopus tropicalis	Niimura6
Group_gamma_XetrORs882.19	XetrORs882.19	Xenopus tropicalis	Niimura6
Group_gamma_XetrORs882.2	XetrORs882.2	Xenopus tropicalis	Niimura6
Group_gamma_XetrORs882.20	XetrORs882.20	Xenopus tropicalis	Niimura6
Group_gamma_XetrORs882.22	XetrORs882.22	Xenopus tropicalis	Niimura6
Group_gamma_XetrORs882.24	XetrORs882.24	Xenopus tropicalis	Niimura6
Group_gamma_XetrORs882.25	XetrORs882.25	Xenopus tropicalis	Niimura6
Group_gamma_XetrORs882.26	XetrORs882.26	Xenopus tropicalis	Niimura6
Group_gamma_XetrORs882.27	XetrORs882.27	Xenopus tropicalis	Niimura6
Group_gamma_XetrORs882.28	XetrORs882.28	Xenopus tropicalis	Niimura6
Group_gamma_XetrORs882.30	XetrORs882.30	Xenopus tropicalis	Niimura6
Group_gamma_XetrORs882.31	XetrORs882.31	Xenopus tropicalis	Niimura6
Group_gamma_XetrORs882.33	XetrORs882.33	Xenopus tropicalis	Niimura6
Group_gamma_XetrORs882.9	XetrORs882.9	Xenopus tropicalis	Niimura6
Group_gamma_XetrORs899.10	XetrORs899.10	Xenopus tropicalis	Niimura6
Group_gamma_XetrORs899.12	XetrORs899.12	Xenopus tropicalis	Niimura6
Group_gamma_XetrORs899.13	XetrORs899.13	Xenopus tropicalis	Niimura6
Group_gamma_XetrORs899.14	XetrORs899.14	Xenopus tropicalis	Niimura6
Group_gamma_XetrORs899.15	XetrORs899.15	Xenopus tropicalis	Niimura6
Group_gamma_XetrORs899.17	XetrORs899.17	Xenopus tropicalis	Niimura6
Group_gamma_XetrORs899.20	XetrORs899.20	Xenopus tropicalis	Niimura6
Group_gamma_XetrORs899.22	XetrORs899.22	Xenopus tropicalis	Niimura6
Group_gamma_XetrORs899.27	XetrORs899.27	Xenopus tropicalis	Niimura6
Group_gamma_XetrORs899.31	XetrORs899.31	Xenopus tropicalis	Niimura6
Group_gamma_XetrORs899.32	XetrORs899.32	Xenopus tropicalis	Niimura6
Group_gamma_XetrORs899.33	XetrORs899.33	Xenopus tropicalis	Niimura6
Group_gamma_XetrORs899.34	XetrORs899.34	Xenopus tropicalis	Niimura6
Group_gamma_XetrORs899.36	XetrORs899.36	Xenopus tropicalis	Niimura6
Group_gamma_XetrORs899.4	XetrORs899.4	Xenopus tropicalis	Niimura6
Group_gamma_XetrORs899.6	XetrORs899.6	Xenopus tropicalis	Niimura6
Group_gamma_XetrORs899.9	XetrORs899.9	Xenopus tropicalis	Niimura6
Group_gamma_XetrORs91.1	XetrORs91.1	Xenopus tropicalis	Niimura6
Group_gamma_XetrORs91.11	XetrORs91.11	Xenopus tropicalis	Niimura6
Group_gamma_XetrORs91.12	XetrORs91.12	Xenopus tropicalis	Niimura6
Group_gamma_XetrORs91.13	XetrORs91.13	Xenopus tropicalis	Niimura6
Group_gamma_XetrORs91.14	XetrORs91.14	Xenopus tropicalis	Niimura6
Group_gamma_XetrORs91.15	XetrORs91.15	Xenopus tropicalis	Niimura6
Group_gamma_XetrORs91.16	XetrORs91.16	Xenopus tropicalis	Niimura6
Group_gamma_XetrORs91.17	XetrORs91.17	Xenopus tropicalis	Niimura6
Group_gamma_XetrORs91.18	XetrORs91.18	Xenopus tropicalis	Niimura6
Group_gamma_XetrORs91.19	XetrORs91.19	Xenopus tropicalis	Niimura6
Group_gamma_XetrORs91.20	XetrORs91.20	Xenopus tropicalis	Niimura6
Group_gamma_XetrORs91.22	XetrORs91.22	Xenopus tropicalis	Niimura6
Group_gamma_XetrORs91.24	XetrORs91.24	Xenopus tropicalis	Niimura6
Group_gamma_XetrORs91.25	XetrORs91.25	Xenopus tropicalis	Niimura6
Group_gamma_XetrORs91.26	XetrORs91.26	Xenopus tropicalis	Niimura6
Group_gamma_XetrORs91.28	XetrORs91.28	Xenopus tropicalis	Niimura6
Group_gamma_XetrORs91.29	XetrORs91.29	Xenopus tropicalis	Niimura6
Group_gamma_XetrORs91.3	XetrORs91.3	Xenopus tropicalis	Niimura6
Group_gamma_XetrORs91.30	XetrORs91.30	Xenopus tropicalis	Niimura6
Group_gamma_XetrORs91.33	XetrORs91.33	Xenopus tropicalis	Niimura6
Group_gamma_XetrORs91.35	XetrORs91.35	Xenopus tropicalis	Niimura6
Group_gamma_XetrORs91.37	XetrORs91.37	Xenopus tropicalis	Niimura6
Group_gamma_XetrORs91.39	XetrORs91.39	Xenopus tropicalis	Niimura6
Group_gamma_XetrORs91.4	XetrORs91.4	Xenopus tropicalis	Niimura6
Group_gamma_XetrORs91.40	XetrORs91.40	Xenopus tropicalis	Niimura6
Group_gamma_XetrORs91.6	XetrORs91.6	Xenopus tropicalis	Niimura6
Group_gamma_XetrORs91.7	XetrORs91.7	Xenopus tropicalis	Niimura6
Group_gamma_XetrORs91.8	XetrORs91.8	Xenopus tropicalis	Niimura6
Group_gamma_XetrORs91.9	XetrORs91.9	Xenopus tropicalis	Niimura6
Group_gamma_XetrORs913.1	XetrORs913.1	Xenopus tropicalis	Niimura6
Group_gamma_XetrORs913.11	XetrORs913.11	Xenopus tropicalis	Niimura6
Group_gamma_XetrORs913.13	XetrORs913.13	Xenopus tropicalis	Niimura6
Group_gamma_XetrORs913.14	XetrORs913.14	Xenopus tropicalis	Niimura6
Group_gamma_XetrORs913.15	XetrORs913.15	Xenopus tropicalis	Niimura6
Group_gamma_XetrORs913.17	XetrORs913.17	Xenopus tropicalis	Niimura6
Group_gamma_XetrORs913.19	XetrORs913.19	Xenopus tropicalis	Niimura6
Group_gamma_XetrORs913.2	XetrORs913.2	Xenopus tropicalis	Niimura6
Group_gamma_XetrORs913.20	XetrORs913.20	Xenopus tropicalis	Niimura6
Group_gamma_XetrORs913.22	XetrORs913.22	Xenopus tropicalis	Niimura6
Group_gamma_XetrORs913.24	XetrORs913.24	Xenopus tropicalis	Niimura6
Group_gamma_XetrORs913.25	XetrORs913.25	Xenopus tropicalis	Niimura6
Group_gamma_XetrORs913.26	XetrORs913.26	Xenopus tropicalis	Niimura6
Group_gamma_XetrORs913.28	XetrORs913.28	Xenopus tropicalis	Niimura6
Group_gamma_XetrORs913.29	XetrORs913.29	Xenopus tropicalis	Niimura6
Group_gamma_XetrORs913.3	XetrORs913.3	Xenopus tropicalis	Niimura6
Group_gamma_XetrORs913.30	XetrORs913.30	Xenopus tropicalis	Niimura6
Group_gamma_XetrORs913.31	XetrORs913.31	Xenopus tropicalis	Niimura6
Group_gamma_XetrORs913.5	XetrORs913.5	Xenopus tropicalis	Niimura6
Group_gamma_XetrORs913.6	XetrORs913.6	Xenopus tropicalis	Niimura6
Group_gamma_XetrORs913.8	XetrORs913.8	Xenopus tropicalis	Niimura6
Group_gamma_XetrORs926.10	XetrORs926.10	Xenopus tropicalis	Niimura6
Group_gamma_XetrORs926.11	XetrORs926.11	Xenopus tropicalis	Niimura6
Group_gamma_XetrORs926.12	XetrORs926.12	Xenopus tropicalis	Niimura6
Group_gamma_XetrORs926.13	XetrORs926.13	Xenopus tropicalis	Niimura6
Group_gamma_XetrORs926.14	XetrORs926.14	Xenopus tropicalis	Niimura6
Group_gamma_XetrORs926.16	XetrORs926.16	Xenopus tropicalis	Niimura6
Group_gamma_XetrORs926.18	XetrORs926.18	Xenopus tropicalis	Niimura6
Group_gamma_XetrORs926.2	XetrORs926.2	Xenopus tropicalis	Niimura6
Group_gamma_XetrORs926.21	XetrORs926.21	Xenopus tropicalis	Niimura6
Group_gamma_XetrORs926.22	XetrORs926.22	Xenopus tropicalis	Niimura6
Group_gamma_XetrORs926.23	XetrORs926.23	Xenopus tropicalis	Niimura6
Group_gamma_XetrORs926.24	XetrORs926.24	Xenopus tropicalis	Niimura6
Group_gamma_XetrORs926.26	XetrORs926.26	Xenopus tropicalis	Niimura6
Group_gamma_XetrORs926.27	XetrORs926.27	Xenopus tropicalis	Niimura6
Group_gamma_XetrORs926.30	XetrORs926.30	Xenopus tropicalis	Niimura6
Group_gamma_XetrORs926.4	XetrORs926.4	Xenopus tropicalis	Niimura6
Group_gamma_XetrORs926.5	XetrORs926.5	Xenopus tropicalis	Niimura6
Group_gamma_XetrORs942.1	XetrORs942.1	Xenopus tropicalis	Niimura6
Group_gamma_XetrORs942.10	XetrORs942.10	Xenopus tropicalis	Niimura6
Group_gamma_XetrORs942.12	XetrORs942.12	Xenopus tropicalis	Niimura6
Group_gamma_XetrORs942.13	XetrORs942.13	Xenopus tropicalis	Niimura6
Group_gamma_XetrORs942.14	XetrORs942.14	Xenopus tropicalis	Niimura6
Group_gamma_XetrORs942.15	XetrORs942.15	Xenopus tropicalis	Niimura6
Group_gamma_XetrORs942.16	XetrORs942.16	Xenopus tropicalis	Niimura6
Group_gamma_XetrORs942.17	XetrORs942.17	Xenopus tropicalis	Niimura6
Group_gamma_XetrORs942.18	XetrORs942.18	Xenopus tropicalis	Niimura6
Group_gamma_XetrORs942.19	XetrORs942.19	Xenopus tropicalis	Niimura6
Group_gamma_XetrORs942.20	XetrORs942.20	Xenopus tropicalis	Niimura6
Group_gamma_XetrORs942.21	XetrORs942.21	Xenopus tropicalis	Niimura6
Group_gamma_XetrORs942.22	XetrORs942.22	Xenopus tropicalis	Niimura6
Group_gamma_XetrORs942.23	XetrORs942.23	Xenopus tropicalis	Niimura6
Group_gamma_XetrORs942.24	XetrORs942.24	Xenopus tropicalis	Niimura6
Group_gamma_XetrORs942.26	XetrORs942.26	Xenopus tropicalis	Niimura6
Group_gamma_XetrORs942.27	XetrORs942.27	Xenopus tropicalis	Niimura6
Group_gamma_XetrORs942.28	XetrORs942.28	Xenopus tropicalis	Niimura6
Group_gamma_XetrORs942.29	XetrORs942.29	Xenopus tropicalis	Niimura6
Group_gamma_XetrORs942.4	XetrORs942.4	Xenopus tropicalis	Niimura6
Group_gamma_XetrORs942.5	XetrORs942.5	Xenopus tropicalis	Niimura6
Group_gamma_XetrORs942.6	XetrORs942.6	Xenopus tropicalis	Niimura6
Group_gamma_XetrORs942.8	XetrORs942.8	Xenopus tropicalis	Niimura6
Group_gamma_XetrORs942.9	XetrORs942.9	Xenopus tropicalis	Niimura6
Group_gamma_XetrORs9462.1	XetrORs9462.1	Xenopus tropicalis	Niimura6
Group_gamma_XetrORs999.1	XetrORs999.1	Xenopus tropicalis	Niimura6
Group_gamma_XetrORs999.10	XetrORs999.10	Xenopus tropicalis	Niimura6
Group_gamma_XetrORs999.12	XetrORs999.12	Xenopus tropicalis	Niimura6
Group_gamma_XetrORs999.13	XetrORs999.13	Xenopus tropicalis	Niimura6
Group_gamma_XetrORs999.18	XetrORs999.18	Xenopus tropicalis	Niimura6
Group_gamma_XetrORs999.19	XetrORs999.19	Xenopus tropicalis	Niimura6
Group_gamma_XetrORs999.2	XetrORs999.2	Xenopus tropicalis	Niimura6
Group_gamma_XetrORs999.3	XetrORs999.3	Xenopus tropicalis	Niimura6
Group_gamma_XetrORs999.4	XetrORs999.4	Xenopus tropicalis	Niimura6
Group_gamma_XetrORs999.5	XetrORs999.5	Xenopus tropicalis	Niimura6
Group_gamma_XetrORs999.6	XetrORs999.6	Xenopus tropicalis	Niimura6
Group_gamma_XetrORs999.8	XetrORs999.8	Xenopus tropicalis	Niimura6
Group_Kappa_DareOR.2	DareOR.2	Danio rerio	Niimura6
Group_Kappa_GaacOR.3	GaacOR.3	Gasterosteus aculeatus	Niimura6
Group_Kappa.1_Anca	Anca	Anolis carolinensis	Niimura6
Group_Lambda_DareOR.1	DareOR.1	Danio rerio	Niimura6
Group_Lambda_GaacOR.1	GaacOR.1	Gasterosteus aculeatus	Niimura6
Group_Theta_AncaOR2.1	AncaOR2.1	Anolis carolinensis	Niimura6
Group_Theta_DareOR1.1	DareOR1.1	Danio rerio	Niimura6
Group_Theta_DareOR2.1	DareOR2.1	Danio rerio	Niimura6
Group_Theta_GaacOR1.1	GaacOR1.1	Gasterosteus aculeatus	Niimura6
Group_Theta_GagaOR2.1	GagaOR2.1	Gallus gallus	Niimura6
Group_zeta_DareOR10.1	DareOR10.1	Danio rerio	Niimura6
Group_zeta_DareOR10.10	DareOR10.10	Danio rerio	Niimura6
Group_zeta_DareOR10.11	DareOR10.11	Danio rerio	Niimura6
Group_zeta_DareOR10.12	DareOR10.12	Danio rerio	Niimura6
Group_zeta_DareOR10.13	DareOR10.13	Danio rerio	Niimura6
Group_zeta_DareOR10.14	DareOR10.14	Danio rerio	Niimura6
Group_zeta_DareOR10.15	DareOR10.15	Danio rerio	Niimura6
Group_zeta_DareOR10.16	DareOR10.16	Danio rerio	Niimura6
Group_zeta_DareOR10.17	DareOR10.17	Danio rerio	Niimura6
Group_zeta_DareOR10.18	DareOR10.18	Danio rerio	Niimura6
Group_zeta_DareOR10.19	DareOR10.19	Danio rerio	Niimura6
Group_zeta_DareOR10.2	DareOR10.2	Danio rerio	Niimura6
Group_zeta_DareOR10.21	DareOR10.21	Danio rerio	Niimura6
Group_zeta_DareOR10.22	DareOR10.22	Danio rerio	Niimura6
Group_zeta_DareOR10.23	DareOR10.23	Danio rerio	Niimura6
Group_zeta_DareOR10.24	DareOR10.24	Danio rerio	Niimura6
Group_zeta_DareOR10.25	DareOR10.25	Danio rerio	Niimura6
Group_zeta_DareOR10.26	DareOR10.26	Danio rerio	Niimura6
Group_zeta_DareOR10.27	DareOR10.27	Danio rerio	Niimura6
Group_zeta_DareOR10.28	DareOR10.28	Danio rerio	Niimura6
Group_zeta_DareOR10.3	DareOR10.3	Danio rerio	Niimura6
Group_zeta_DareOR10.6	DareOR10.6	Danio rerio	Niimura6
Group_zeta_DareOR10.7	DareOR10.7	Danio rerio	Niimura6
Group_zeta_DareOR10.8	DareOR10.8	Danio rerio	Niimura6
Group_zeta_DareOR10.9	DareOR10.9	Danio rerio	Niimura6
Group_zeta_DareOR15.39	DareOR15.39	Danio rerio	Niimura6
Group_zeta_DareOR15.40	DareOR15.40	Danio rerio	Niimura6
Group_zeta_DareOR15.41	DareOR15.41	Danio rerio	Niimura6
Group_zeta_DareOR15.43	DareOR15.43	Danio rerio	Niimura6
Group_zeta_DareOR15.44	DareOR15.44	Danio rerio	Niimura6
Group_zeta_DareOR15.45	DareOR15.45	Danio rerio	Niimura6
Group_zeta_DareOR15.46	DareOR15.46	Danio rerio	Niimura6
Group_zeta_DareOR15.47	DareOR15.47	Danio rerio	Niimura6
Group_zeta_DareOR15.48	DareOR15.48	Danio rerio	Niimura6
Group_zeta_DareOR15.49	DareOR15.49	Danio rerio	Niimura6
Group_zeta_DareOR15.50	DareOR15.50	Danio rerio	Niimura6
Group_zeta_DareOR15.51	DareOR15.51	Danio rerio	Niimura6
Group_zeta_GaacOR7.10	GaacOR7.10	Gasterosteus aculeatus	Niimura6
Group_zeta_GaacOR7.11	GaacOR7.11	Gasterosteus aculeatus	Niimura6
Group_zeta_GaacOR7.13	GaacOR7.13	Gasterosteus aculeatus	Niimura6
Group_zeta_GaacOR7.14	GaacOR7.14	Gasterosteus aculeatus	Niimura6
Group_zeta_GaacOR7.15	GaacOR7.15	Gasterosteus aculeatus	Niimura6
Group_zeta_GaacOR7.16	GaacOR7.16	Gasterosteus aculeatus	Niimura6
Group_zeta_GaacOR7.17	GaacOR7.17	Gasterosteus aculeatus	Niimura6
Group_zeta_GaacOR7.19	GaacOR7.19	Gasterosteus aculeatus	Niimura6
Group_zeta_GaacOR7.20	GaacOR7.20	Gasterosteus aculeatus	Niimura6
Group_zeta_GaacOR7.21	GaacOR7.21	Gasterosteus aculeatus	Niimura6
Group_zeta_GaacOR7.22	GaacOR7.22	Gasterosteus aculeatus	Niimura6
Group_zeta_GaacOR7.24	GaacOR7.24	Gasterosteus aculeatus	Niimura6
Group_zeta_GaacOR7.3	GaacOR7.3	Gasterosteus aculeatus	Niimura6
Group_zeta_GaacOR7.4	GaacOR7.4	Gasterosteus aculeatus	Niimura6
Group_zeta_GaacOR7.5	GaacOR7.5	Gasterosteus aculeatus	Niimura6
Group_zeta_GaacOR7.6	GaacOR7.6	Gasterosteus aculeatus	Niimura6
Group_zeta_GaacOR7.7	GaacOR7.7	Gasterosteus aculeatus	Niimura6
Group_zeta_GaacOR7.8	GaacOR7.8	Gasterosteus aculeatus	Niimura6
Group_zeta_OrlaORUn.10	OrlaORUn.10	Oryzias latipes	Niimura6
Group_zeta_OrlaORUn.11	OrlaORUn.11	Oryzias latipes	Niimura6
Group_zeta_OrlaORUn.12	OrlaORUn.12	Oryzias latipes	Niimura6
Group_zeta_OrlaORUn.27	OrlaORUn.27	Oryzias latipes	Niimura6
Group_zeta_OrlaORUn.28	OrlaORUn.28	Oryzias latipes	Niimura6
Group_zeta_OrlaORUn.6	OrlaORUn.6	Oryzias latipes	Niimura6
Group_zeta_OrlaORUn.7	OrlaORUn.7	Oryzias latipes	Niimura6
Group_zeta_OrlaORUn.8	OrlaORUn.8	Oryzias latipes	Niimura6
Group_zeta_OrlaORUn.9	OrlaORUn.9	Oryzias latipes	Niimura6
Group_zeta_TaruORUn.113	TaruORUn.113	Takifugu rubripes	Niimura6
Group_zeta_TaruORUn.20	TaruORUn.20	Takifugu rubripes	Niimura6
Group_zeta_TaruORUn.78	TaruORUn.78	Takifugu rubripes	Niimura6
Group_zeta_TaruORUn.83	TaruORUn.83	Takifugu rubripes	Niimura6
Group_zeta_TeniOR7.1	TeniOR7.1	Tetraodon nigroviridis	Niimura6
Group_zeta_TeniOR7.3	TeniOR7.3	Tetraodon nigroviridis	Niimura6
Ola-kappa.1	Orla-kappa.1	Oryzias latipes	Niimura6
Ola-lambda.1	Orla-lambda.1	Oryzias latipes	Niimura6
Ola-theta1.1	Orla-theta1.1	Oryzias latipes	Niimura6
Tru-kappa.1	Taru-kappa.1	Takifugu rubripes	Niimura6
Tru-theta1.1	Taru-theta1.1	Takifugu rubripes	Niimura6
Tni-theta1.1	Teni-theta1.1	Tetraodon nigroviridis	Niimura6
Xtr-kappa.1	Xetr-kappa.1	Xenopus tropicalis	Niimura6
Xtr-theta1.1	Xetr-theta1.1	Xenopus tropicalis	Niimura6
Xtr-theta2.1	Xetr-theta2.1	Xenopus tropicalis	Niimura6
Xtr-theta2.2	Xetr-theta2.2	Xenopus tropicalis	Niimura6
Xtr-fshr	ENSXETP00000054814.3	Xenopus tropicalis
Xtr-prdm2	ENSXETP00000049042.4	Xenopus tropicalis
Xtr-rxfp1	ENSXETP00000042221.4	Xenopus tropicalis
Xtr-rxfp2	ENSXETP00000072605.1	Xenopus tropicalis
Xtr-tshr	ENSXETP00000022114.4	Xenopus tropicalis
Dra-fshr	ENSDARP00000096529.4	Danio rerio
Dra-lhcgr	ENSDARP00000088230.3	Danio rerio
Dra-rxfp1	ENSDARP00000111657.2	Danio rerio
Dra-rxfp2a	ENSDARP00000127216.1	Danio rerio
Dra-rxfp2b	ENSDARP00000125030.1	Danio rerio
Dra-rxfp2l	ENSDARP00000120443.2	Danio rerio
Dra-tshr	ENSDARP00000054085.4	Danio rerio
Gga-FSHR	ENSGALP00000066188.1	Gallus gallus
Gga-LHCGR	ENSGALP00000014790.3	Gallus gallus
Gga-RXFP1	ENSGALP00000015337.4	Gallus gallus
Gga-RXFP2	ENSGALP00000048768.3	Gallus gallus
Gga-TSHR	ENSGALP00000017185.3	Gallus gallus
Hsa-FSHR	ENSP00000384708.2	Homo sapiens
Hsa-LHCGR	ENSP00000294954.6	Homo sapiens
Hsa-RXFP1	ENSP00000423306.1	Homo sapiens
Hsa-RXFP2	ENSP00000298386.2	Homo sapiens
Hsa-TSHR	ENSP00000441235.2	Homo sapiens
V1Rs
Ebu-V1R1	ENSEBUP00000027912.1	Eptatretus burgeri
Ebu-V1R2	ENSEBUP00000024948.1	Eptatretus burgeri
Lca-V1R1	-	Lcaenteron camtschaticum	Kowatschew & Korsching9
Lca-V1R2	-	Lcaenteron camtschaticum	Kowatschew & Korsching9
Lca-V1R3	-	Lcaenteron camtschaticum	Kowatschew & Korsching9
Lca-V1R4	-	Lcaenteron camtschaticum	Kowatschew & Korsching9
Lca-V1R5	-	Lcaenteron camtschaticum	Kowatschew & Korsching9
Lca-V1R6	-	Lcaenteron camtschaticum	Kowatschew & Korsching9
Lca-V1R8	g18364	Lcaenteron camtschaticum
Pma-V1R1	-	Petromyzon marinus	Kowatschew & Korsching9
Pma-V1R2	-	Petromyzon marinus	Kowatschew & Korsching9
Pma-V1R3	-	Petromyzon marinus	Kowatschew & Korsching9
Pma-V1R4	-	Petromyzon marinus	Kowatschew & Korsching9
Pma-V1R5	-	Petromyzon marinus	Kowatschew & Korsching9
Pma-V1R6	-	Petromyzon marinus	Kowatschew & Korsching9
Pma-V1R7	XP_032825712.1	Petromyzon marinus
Pma-V1R8	-	Petromyzon marinus
Cmi-ORA1	XM_007894309.1	Callorhinchus milii	Sharma et al. 39
Cmi-ORA2	XM_007894310.1	Callorhinchus milii	Sharma et al. 39
Cmi-ORA3	XM_007906972.1	Callorhinchus milii	Sharma et al. 39
Cmi-ORA4	XM_007906911.1	Callorhinchus milii	Sharma et al. 39
Sca-ORA2	sf1492	Scyliorhinus canicula	Sharma et al. 39
Sca-ORA3	sf4878	Scyliorhinus canicula	Sharma et al. 39
Sca-ORA4	sf75446	Scyliorhinus canicula	Sharma et al. 39
Dra-ORA1	-	Danio rerio	Zapilko and Korsching56
Dra-ORA2	-	Danio rerio	Zapilko and Korsching56
Dra-ORA3a	-	Danio rerio	Zapilko and Korsching56
Dra-ORA3b	-	Danio rerio	Zapilko and Korsching56
Dra-ORA4	-	Danio rerio	Zapilko and Korsching56
Dra-ORA5	-	Danio rerio	Zapilko and Korsching56
Dra-ORA6	-	Danio rerio	Zapilko and Korsching56
Fhe-ORA1	-	Fundulus heteroclitus	Zapilko and Korsching56
Fhe-ORA2	-	Fundulus heteroclitus	Zapilko and Korsching56
Fhe-ORA3	-	Fundulus heteroclitus	Zapilko and Korsching56
Fhe-ORA4	-	Fundulus heteroclitus	Zapilko and Korsching56
Fhe-ORA5	-	Fundulus heteroclitus	Zapilko and Korsching56
Fhe-ORA6	XP_035990074.1	Fundulus heteroclitus
Gmo-ORA1	-	Gadus morhua	Zapilko and Korsching56
Gmo-ORA2	-	Gadus morhua	Zapilko and Korsching56
Gmo-ORA3	-	Gadus morhua	Zapilko and Korsching56
Gmo-ORA5	-	Gadus morhua	Zapilko and Korsching56
Gmo-ORA6	-	Gadus morhua	Zapilko and Korsching56
Gmo-Ora4	-	Gadus morhua	Zapilko and Korsching56
Lch-V1R01	-	Latimeria chalumnae	Zapilko and Korsching56
Lch-V1R01a	-	Latimeria chalumnae	Zapilko and Korsching56
Lch-V1R02	-	Latimeria chalumnae	Zapilko and Korsching56
Lch-V1R03	-	Latimeria chalumnae	Zapilko and Korsching56
Lch-V1R04	-	Latimeria chalumnae	Zapilko and Korsching56
Lch-V1R05	-	Latimeria chalumnae	Zapilko and Korsching56
Lch-V1R06	-	Latimeria chalumnae	Zapilko and Korsching56
Lch-V1R07	-	Latimeria chalumnae	Zapilko and Korsching56
Lch-V1R08	-	Latimeria chalumnae	Zapilko and Korsching56
Lch-V1R09	-	Latimeria chalumnae	Zapilko and Korsching56
Lch-V1R10	-	Latimeria chalumnae	Zapilko and Korsching56
Lch-V1R11	-	Latimeria chalumnae	Zapilko and Korsching56
Lch-V1R12	-	Latimeria chalumnae	Zapilko and Korsching56
Lch-V1R13	-	Latimeria chalumnae	Zapilko and Korsching56
Lch-V1R14	-	Latimeria chalumnae	Zapilko and Korsching56
Lch-V1R15	-	Latimeria chalumnae	Zapilko and Korsching56
Lch-V1R16	-	Latimeria chalumnae	Zapilko and Korsching56
Lch-V1R17	-	Latimeria chalumnae	Zapilko and Korsching56
Lch-V1R18	-	Latimeria chalumnae	Zapilko and Korsching56
Lch-V1R19	-	Latimeria chalumnae	Zapilko and Korsching56
Loc-ORA1	XP_006628461.2	Lepisosteus oculatus
Loc-ORA2	XP_006628550.1	Lepisosteus oculatus
Loc-ORA3	XP_006642187.2	Lepisosteus oculatus
Loc-ORA4	XP_006642185.2	Lepisosteus oculatus
Loc-ORA5	XP_006627354.2	Lepisosteus oculatus
Loc-ORA6	XP_069049044.1	Lepisosteus oculatus
Loc-ORA7	XP_006628462.2	Lepisosteus oculatus
Loc-ORA8a	XP_015197921.2	Lepisosteus oculatus
Loc-ORA8b	XP_069045828.1	Lepisosteus oculatus
Ola-ORA1	-	Oryzias latipes	Zapilko and Korsching56
Ola-ORA2	-	Oryzias latipes	Zapilko and Korsching56
Ola-ORA3a	-	Oryzias latipes	Zapilko and Korsching56
Ola-ORA3b	-	Oryzias latipes	Zapilko and Korsching56
Ola-ORA4	-	Oryzias latipes	Zapilko and Korsching56
Ola-ORA5	-	Oryzias latipes	Zapilko and Korsching56
Ola-ORA6	-	Oryzias latipes	Zapilko and Korsching56
Tru-ORA2	-	Takifugu rubripes	Zapilko and Korsching56
Tru-ORA3	-	Takifugu rubripes	Zapilko and Korsching56
Tru-ORA4	-	Takifugu rubripes	Zapilko and Korsching56
Tru-ORA5	-	Takifugu rubripes	Zapilko and Korsching56
Tru-ORA6	-	Takifugu rubripes	Zapilko and Korsching56
Xtr-V1R1	-	Xenopus trapicalis	Date-Ito et al.57
Xtr-V1R2	-	Xenopus trapicalis	Date-Ito et al.57
Xtr-V1R3	-	Xenopus trapicalis	Date-Ito et al.57
Xtr-V1R4	-	Xenopus trapicalis	Date-Ito et al.57
Xtr-V1R5	-	Xenopus trapicalis	Date-Ito et al.57
Xtr-V1R6	-	Xenopus trapicalis	Date-Ito et al.57
Xtr-V1R7	-	Xenopus trapicalis	Date-Ito et al.57
Xtr-V1R8	-	Xenopus trapicalis	Date-Ito et al.57
Xtr-V1R9	-	Xenopus trapicalis	Date-Ito et al.57
Xtr-V1R10	-	Xenopus trapicalis	Date-Ito et al.57
Xtr-V1R11	-	Xenopus trapicalis	Date-Ito et al.57
Xtr-V1R12	-	Xenopus trapicalis	Date-Ito et al.57
Xtr-V1R13	-	Xenopus trapicalis	Date-Ito et al.57
Xtr-V1R14	-	Xenopus trapicalis	Date-Ito et al.57
Xtr-V1R15	-	Xenopus trapicalis	Date-Ito et al.57
Xtr-V1R16	-	Xenopus trapicalis	Date-Ito et al.57
Xtr-V1R17	-	Xenopus trapicalis	Date-Ito et al.57
Xtr-V1R18	-	Xenopus trapicalis	Date-Ito et al.57
Xtr-V1R19	-	Xenopus trapicalis	Date-Ito et al.57
Xtr-V1R20	-	Xenopus trapicalis	Date-Ito et al.57
Xtr-V1R23	-	Xenopus trapicalis	Date-Ito et al.57
Mmu-V1ra8	ENSMUSP00000077479.5	Mus musculus
Mmu-V1rd19	ENSMUSP00000158293.2	Mus musculus
Mmu-Vmn1r1	ENSMUSP00000133035.3	Mus musculus
Mmu-Vmn1r10	ENSMUSP00000134901.2	Mus musculus
Mmu-Vmn1r100	ENSMUSP00000137480.2	Mus musculus
Mmu-Vmn1r101	ENSMUSP00000129819.2	Mus musculus
Mmu-Vmn1r103	ENSMUSP00000128293.2	Mus musculus
Mmu-Vmn1r104	ENSMUSP00000127493.2	Mus musculus
Mmu-Vmn1r107	ENSMUSP00000136232.2	Mus musculus
Mmu-Vmn1r11	ENSMUSP00000154621.2	Mus musculus
Mmu-Vmn1r111	ENSMUSP00000137063.2	Mus musculus
Mmu-Vmn1r112	ENSMUSP00000133944.2	Mus musculus
Mmu-Vmn1r113	ENSMUSP00000126041.2	Mus musculus
Mmu-Vmn1r114	ENSMUSP00000096333.2	Mus musculus
Mmu-Vmn1r115	ENSMUSP00000128692.2	Mus musculus
Mmu-Vmn1r116	ENSMUSP00000128742.2	Mus musculus
Mmu-Vmn1r117	ENSMUSP00000131580.2	Mus musculus
Mmu-Vmn1r118	ENSMUSP00000125956.2	Mus musculus
Mmu-Vmn1r119	ENSMUSP00000127126.2	Mus musculus
Mmu-Vmn1r12	ENSMUSP00000154078.2	Mus musculus
Mmu-Vmn1r120	ENSMUSP00000100837.3	Mus musculus
Mmu-Vmn1r121	ENSMUSP00000100832.3	Mus musculus
Mmu-Vmn1r122	ENSMUSP00000131706.2	Mus musculus
Mmu-Vmn1r123	ENSMUSP00000125823.2	Mus musculus
Mmu-Vmn1r124	ENSMUSP00000100835.2	Mus musculus
Mmu-Vmn1r125	ENSMUSP00000096335.3	Mus musculus
Mmu-Vmn1r126	ENSMUSP00000131376.2	Mus musculus
Mmu-Vmn1r127	ENSMUSP00000100834.2	Mus musculus
Mmu-Vmn1r128	ENSMUSP00000129433.2	Mus musculus
Mmu-Vmn1r129	ENSMUSP00000128469.2	Mus musculus
Mmu-Vmn1r13	ENSMUSP00000077924.2	Mus musculus
Mmu-Vmn1r130	ENSMUSP00000136091.2	Mus musculus
Mmu-Vmn1r131	ENSMUSP00000136388.2	Mus musculus
Mmu-Vmn1r132	ENSMUSP00000096332.4	Mus musculus
Mmu-Vmn1r135	ENSMUSP00000131702.2	Mus musculus
Mmu-Vmn1r137	ENSMUSP00000135997.2	Mus musculus
Mmu-Vmn1r138	ENSMUSP00000137285.2	Mus musculus
Mmu-Vmn1r139	ENSMUSP00000133301.2	Mus musculus
Mmu-Vmn1r14	ENSMUSP00000153807.2	Mus musculus
Mmu-Vmn1r142	ENSMUSP00000126410.2	Mus musculus
Mmu-Vmn1r143	ENSMUSP00000127638.2	Mus musculus
Mmu-Vmn1r148	ENSMUSP00000136142.2	Mus musculus
Mmu-Vmn1r149	ENSMUSP00000132932.2	Mus musculus
Mmu-Vmn1r15	ENSMUSP00000154252.2	Mus musculus
Mmu-Vmn1r151	ENSMUSP00000127282.2	Mus musculus
Mmu-Vmn1r152	ENSMUSP00000128566.2	Mus musculus
Mmu-Vmn1r155	ENSMUSP00000136848.2	Mus musculus
Mmu-Vmn1r157	ENSMUSP00000137271.2	Mus musculus
Mmu-Vmn1r158	ENSMUSP00000133990.2	Mus musculus
Mmu-Vmn1r159	ENSMUSP00000129692.2	Mus musculus
Mmu-Vmn1r16	ENSMUSP00000154643.2	Mus musculus
Mmu-Vmn1r160	ENSMUSP00000129858.2	Mus musculus
Mmu-Vmn1r163	ENSMUSP00000130288.2	Mus musculus
Mmu-Vmn1r165	ENSMUSP00000136625.2	Mus musculus
Mmu-Vmn1r166	ENSMUSP00000126882.2	Mus musculus
Mmu-Vmn1r167	ENSMUSP00000129193.2	Mus musculus
Mmu-Vmn1r168	ENSMUSP00000157979.2	Mus musculus
Mmu-Vmn1r169	ENSMUSP00000126133.2	Mus musculus
Mmu-Vmn1r17	ENSMUSP00000153928.2	Mus musculus
Mmu-Vmn1r170	ENSMUSP00000127655.2	Mus musculus
Mmu-Vmn1r171	ENSMUSP00000153743.2	Mus musculus
Mmu-Vmn1r172	ENSMUSP00000041653.8	Mus musculus
Mmu-Vmn1r173	ENSMUSP00000134645.2	Mus musculus
Mmu-Vmn1r174	ENSMUSP00000126478.2	Mus musculus
Mmu-Vmn1r175	ENSMUSP00000126357.2	Mus musculus
Mmu-Vmn1r176	ENSMUSP00000132168.2	Mus musculus
Mmu-Vmn1r177	ENSMUSP00000073621.4	Mus musculus
Mmu-Vmn1r178	ENSMUSP00000153763.2	Mus musculus
Mmu-Vmn1r179	ENSMUSP00000055372.4	Mus musculus
Mmu-Vmn1r18	ENSMUSP00000129827.2	Mus musculus
Mmu-Vmn1r180	ENSMUSP00000134362.3	Mus musculus
Mmu-Vmn1r181	ENSMUSP00000137685.3	Mus musculus
Mmu-Vmn1r183	ENSMUSP00000083176.3	Mus musculus
Mmu-Vmn1r184	ENSMUSP00000061885.7	Mus musculus
Mmu-Vmn1r185	ENSMUSP00000128295.2	Mus musculus
Mmu-Vmn1r188	ENSMUSP00000089333.2	Mus musculus
Mmu-Vmn1r189	ENSMUSP00000140924.2	Mus musculus
Mmu-Vmn1r19	ENSMUSP00000087264.3	Mus musculus
Mmu-Vmn1r191	ENSMUSP00000072206.2	Mus musculus
Mmu-Vmn1r192	ENSMUSP00000072426.3	Mus musculus
Mmu-Vmn1r193	ENSMUSP00000058480.2	Mus musculus
Mmu-Vmn1r194	ENSMUSP00000089331.2	Mus musculus
Mmu-Vmn1r195	ENSMUSP00000089330.3	Mus musculus
Mmu-Vmn1r196	ENSMUSP00000154355.2	Mus musculus
Mmu-Vmn1r197	ENSMUSP00000089328.2	Mus musculus
Mmu-Vmn1r198	ENSMUSP00000154434.2	Mus musculus
Mmu-Vmn1r199	ENSMUSP00000153996.2	Mus musculus
Mmu-Vmn1r2	ENSMUSP00000100791.4	Mus musculus
Mmu-Vmn1r20	ENSMUSP00000153815.2	Mus musculus
Mmu-Vmn1r200	ENSMUSP00000153883.2	Mus musculus
Mmu-Vmn1r201	ENSMUSP00000089324.2	Mus musculus
Mmu-Vmn1r202	ENSMUSP00000077711.2	Mus musculus
Mmu-Vmn1r203	ENSMUSP00000089322.2	Mus musculus
Mmu-Vmn1r204	ENSMUSP00000089321.2	Mus musculus
Mmu-Vmn1r205	ENSMUSP00000139977.2	Mus musculus
Mmu-Vmn1r206	ENSMUSP00000139772.2	Mus musculus
Mmu-Vmn1r207	ENSMUSP00000157896.2	Mus musculus
Mmu-Vmn1r208	ENSMUSP00000128942.2	Mus musculus
Mmu-Vmn1r209	ENSMUSP00000093657.2	Mus musculus
Mmu-Vmn1r21	ENSMUSP00000144978.3	Mus musculus
Mmu-Vmn1r210	ENSMUSP00000071925.2	Mus musculus
Mmu-Vmn1r211	ENSMUSP00000073405.3	Mus musculus
Mmu-Vmn1r212	ENSMUSP00000093655.3	Mus musculus
Mmu-Vmn1r213	ENSMUSP00000153732.2	Mus musculus
Mmu-Vmn1r214	ENSMUSP00000073868.3	Mus musculus
Mmu-Vmn1r215	ENSMUSP00000072739.3	Mus musculus
Mmu-Vmn1r216	ENSMUSP00000079139.3	Mus musculus
Mmu-Vmn1r217	ENSMUSP00000089314.3	Mus musculus
Mmu-Vmn1r218	ENSMUSP00000154303.2	Mus musculus
Mmu-Vmn1r219	ENSMUSP00000075537.2	Mus musculus
Mmu-Vmn1r22	ENSMUSP00000154414.2	Mus musculus
Mmu-Vmn1r220	ENSMUSP00000072222.2	Mus musculus
Mmu-Vmn1r221	ENSMUSP00000157477.2	Mus musculus
Mmu-Vmn1r222	ENSMUSP00000076365.3	Mus musculus
Mmu-Vmn1r223	ENSMUSP00000089312.2	Mus musculus
Mmu-Vmn1r224	ENSMUSP00000156520.2	Mus musculus
Mmu-Vmn1r225	ENSMUSP00000156801.2	Mus musculus
Mmu-Vmn1r226	ENSMUSP00000058266.4	Mus musculus
Mmu-Vmn1r227	ENSMUSP00000156485.2	Mus musculus
Mmu-Vmn1r228	ENSMUSP00000072243.5	Mus musculus
Mmu-Vmn1r229	ENSMUSP00000076045.3	Mus musculus
Mmu-Vmn1r23	ENSMUSP00000135676.2	Mus musculus
Mmu-Vmn1r230	ENSMUSP00000061330.2	Mus musculus
Mmu-Vmn1r231	ENSMUSP00000157849.2	Mus musculus
Mmu-Vmn1r232	ENSMUSP00000076261.3	Mus musculus
Mmu-Vmn1r233	ENSMUSP00000062473.2	Mus musculus
Mmu-Vmn1r234	ENSMUSP00000078579.3	Mus musculus
Mmu-Vmn1r235	ENSMUSP00000157418.2	Mus musculus
Mmu-Vmn1r236	ENSMUSP00000158319.2	Mus musculus
Mmu-Vmn1r237	ENSMUSP00000076531.4	Mus musculus
Mmu-Vmn1r238	ENSMUSP00000129804.3	Mus musculus
Mmu-Vmn1r24	ENSMUSP00000153775.2	Mus musculus
Mmu-Vmn1r240	ENSMUSP00000078103.2	Mus musculus
Mmu-Vmn1r241	ENSMUSP00000130340.2	Mus musculus
Mmu-Vmn1r242	ENSMUSP00000131047.2	Mus musculus
Mmu-Vmn1r243	ENSMUSP00000133350.2	Mus musculus
Mmu-Vmn1r244	ENSMUSP00000100844.3	Mus musculus
Mmu-Vmn1r245	ENSMUSP00000133606.2	Mus musculus
Mmu-Vmn1r246	ENSMUSP00000133598.2	Mus musculus
Mmu-Vmn1r247	ENSMUSP00000134084.2	Mus musculus
Mmu-Vmn1r248	ENSMUSP00000100831.2	Mus musculus
Mmu-Vmn1r249	ENSMUSP00000100830.2	Mus musculus
Mmu-Vmn1r25	ENSMUSP00000135860.2	Mus musculus
Mmu-Vmn1r250	ENSMUSP00000096318.2	Mus musculus
Mmu-Vmn1r251	ENSMUSP00000127012.2	Mus musculus
Mmu-Vmn1r252	ENSMUSP00000129429.2	Mus musculus
Mmu-Vmn1r253	ENSMUSP00000133608.2	Mus musculus
Mmu-Vmn1r254	ENSMUSP00000100822.3	Mus musculus
Mmu-Vmn1r255	ENSMUSP00000134659.2	Mus musculus
Mmu-Vmn1r256	ENSMUSP00000133911.2	Mus musculus
Mmu-Vmn1r257	ENSMUSP00000137197.2	Mus musculus
Mmu-Vmn1r258	ENSMUSP00000134516.2	Mus musculus
Mmu-Vmn1r259	ENSMUSP00000131872.2	Mus musculus
Mmu-Vmn1r26	ENSMUSP00000052301.4	Mus musculus
Mmu-Vmn1r260	ENSMUSP00000129454.2	Mus musculus
Mmu-Vmn1r27	ENSMUSP00000154455.2	Mus musculus
Mmu-Vmn1r28	ENSMUSP00000153785.2	Mus musculus
Mmu-Vmn1r29	ENSMUSP00000129069.2	Mus musculus
Mmu-Vmn1r3	ENSMUSP00000100790.3	Mus musculus
Mmu-Vmn1r30	ENSMUSP00000087336.4	Mus musculus
Mmu-Vmn1r31	ENSMUSP00000135252.3	Mus musculus
Mmu-Vmn1r32	ENSMUSP00000078536.2	Mus musculus
Mmu-Vmn1r33	ENSMUSP00000078619.3	Mus musculus
Mmu-Vmn1r34	ENSMUSP00000132900.2	Mus musculus
Mmu-Vmn1r35	ENSMUSP00000153798.2	Mus musculus
Mmu-Vmn1r36	ENSMUSP00000154433.2	Mus musculus
Mmu-Vmn1r37	ENSMUSP00000154249.2	Mus musculus
Mmu-Vmn1r38	ENSMUSP00000153903.2	Mus musculus
Mmu-Vmn1r39	ENSMUSP00000153888.2	Mus musculus
Mmu-Vmn1r4	ENSMUSP00000094369.4	Mus musculus
Mmu-Vmn1r40	ENSMUSP00000153784.2	Mus musculus
Mmu-Vmn1r41	ENSMUSP00000153965.2	Mus musculus
Mmu-Vmn1r42	ENSMUSP00000086840.3	Mus musculus
Mmu-Vmn1r43	ENSMUSP00000086839.3	Mus musculus
Mmu-Vmn1r44	ENSMUSP00000153985.2	Mus musculus
Mmu-Vmn1r45	ENSMUSP00000153977.2	Mus musculus
Mmu-Vmn1r46	ENSMUSP00000075197.2	Mus musculus
[truncated: 3,217 more rows]
