# Supplementary material for: Hagfish olfactory repertoire illuminates lineage-specific diversification of olfaction in basal vertebrates
Source: iScience. 2025 Nov 19;28(12):114118. doi: 10.1016/j.isci.2025.114118 (PMC12741414; doi:10.1016/j.isci.2025.114118)
Supplement: Data S4. Phylogenetic tree of known TAARs with their close GPCR families, including the 5-hydroxytryptamine receptors 4 (5-HT4 or HTR4), adrenoceptors beta 1, and dopamine receptors — (A) Overview, (B) Detailed tree for TAARs and HTR4s. [file mmc9.xlsx]

## Sheet: Sheet1
Species	Gene ID	Symbol	Chromosome	Start	End
Mouse	ENSMUSG00000027770	Dhx36	3	62375434	62414425
Mouse	ENSMUSG00000043441	Gpr149	3	62436498	62512561
Mouse	ENSMUSG00000027820	Mme	3	63148958	63293451
Mouse	ENSMUSG00000103476	Strit1	3	63388533	63391300
Mouse	ENSMUSG00000036834	Plch1	3	63603655	63806893
Mouse	ENSMUSG00000048581	E130311K13Rik	3	63822105	63836893
Mouse	ENSMUSG00000027822	Slc33a1	3	63840928	63872189
Mouse	ENSMUSG00000027823	Gmps	3	63883527	63930000
Mouse	ENSMUSG00000027824	Vmn2r1	3	63988968	64016905
Mouse	ENSMUSG00000043897	Vmn2r2	3	64022699	64049349
Tropical clawed frog	ENSXETG00000027720	vn2r1p	5	105014161	105030642
Tropical clawed frog	ENSXETG00000012284	ensembl	5	105035520	105042820
Tropical clawed frog	ENSXETG00000033049	gmps	5	105046512	105062477
Tropical clawed frog	ENSXETG00000012306	slc33a1	5	105065973	105075906
Tropical clawed frog	ENSXETG00000012312	c3orf33	5	105080154	105087080
Tropical clawed frog	ENSXETG00000007772	plch1	5	105176216	105224707
Tropical clawed frog	ENSXETG00000007771	mme	5	105271343	105294056
Tropical clawed frog	ENSXETG00000007769	gpr149	5	105421346	105467789
Tropical clawed frog	ENSXETG00000007768	dhx36	5	105485313	105509247
Tropical clawed frog	ENSXETG00000007761	arhgef26	5	105513673	105584274
Tropical clawed frog	ENSXETG00000038241	rap2b	5	105732877	105735139
Tropical clawed frog	ENSXETG00000027713	p2ry1	5	105880914	105885017
Tropical clawed frog	ENSXETG00000021655	mbnl1	5	106057404	106162603
Tropical clawed frog	ENSXETG00000040046	stk11ip	5	106267245	106276055
Tropical clawed frog	ENSXETG00000036336	rgd1566381	5	106288455	106290067
Tropical clawed frog	ENSXETG00000039349	swi5	5	106294771	106296972
Tropical clawed frog	ENSXETG00000040448	macrod1	5	106315279	106316990
Tropical clawed frog	ENSXETG00000034735	cacna1f	5	106342966	106344519
Tropical clawed frog	ENSXETG00000020639	aadac	5	106348080	106357959
Tropical clawed frog	ENSXETG00000020624	igsf10	5	106469377	106486408
Tropical clawed frog	ENSXETG00000020623	p2ry12	5	106559066	106560604
Tropical clawed frog	ENSXETG00000026488	p2ry13	5	106575173	106582079
Tropical clawed frog	ENSXETG00000033360	GPR87	5	106594981	106595985
Tropical clawed frog	ENSXETG00000020615	p2ry14	5	106618038	106619904
Tropical clawed frog	ENSXETG00000037369	adarb2	5	106648089	106655176
Tropical clawed frog	ENSXETG00000018083	wdr37	5	106692463	106789947
Tropical clawed frog	ENSXETG00000018088	idi1	5	106795647	106800606
Tropical clawed frog	ENSXETG00000018097	gtpbp4	5	106802714	106813466
Tropical clawed frog	ENSXETG00000016882	larp4b	5	106829031	106871966
Tropical clawed frog	ENSXETG00000009134	tmem212	5	107038928	107048865
Tropical clawed frog	ENSXETG00000009136	pld1	5	107094693	107156883
Tropical clawed frog	ENSXETG00000009142	tnik	5	107233867	107350731
Tropical clawed frog	ENSXETG00000039156	dnajc28	5	107375612	107401619
Tropical clawed frog	ENSXETG00000034500	eif5a	5	107420751	107426702
Tropical clawed frog	ENSXETG00000038760	rpl22l1	5	107431498	107437301
Tropical clawed frog	ENSXETG00000009157	slc7a14	5	107493692	107526141
Tropical clawed frog	ENSXETG00000009209	cldn11	5	107541440	107561728
Tropical clawed frog	ENSXETG00000009208	skil	5	107582099	107597714
Tropical clawed frog	ENSXETG00000009210	prkci	5	107618688	107663013
Tropical clawed frog	ENSXETG00000009212	phc3	5	107673688	107716779
Tropical clawed frog	ENSXETG00000040179	rab5a	5	107726934	107735358
Tropical clawed frog	ENSXETG00000009215	lrrc31	5	107734405	107817465
Tropical clawed frog	ENSXETG00000009213	sec62	5	107747086	107761185
Tropical clawed frog	ENSXETG00000026439	samd7	5	107767321	107779233
Tropical clawed frog	ENSXETG00000009216	lrriq4	5	107816759	107821421
Tropical clawed frog	ENSXETG00000032509	cdk16	5	107914135	107939056
Tropical clawed frog	ENSXETG00000022757	ptma	5	107929253	108065916
Tropical clawed frog	ENSXETG00000022759	pde6d	5	108150976	108178197
Tropical clawed frog	ENSXETG00000038220	nefm	5	108152000	108153126
Tropical clawed frog	ENSXETG00000022761	cops7b	5	108188359	108205636
Tropical clawed frog	ENSXETG00000041083	nppc	5	108233023	108239347
Tropical clawed frog	ENSXETG00000033647	dis3l2	5	108272824	108529798
Tropical clawed frog	ENSXETG00000040965	ensembl	5	108471529	108475718
Tropical clawed frog	ENSXETG00000039555	ensembl	5	108476016	108478624
Tropical clawed frog	ENSXETG00000032063	alpi.2	5	108532126	108549720
Tropical clawed frog	ENSXETG00000022768	alpi.1	5	108552663	108564204
Tropical clawed frog	ENSXETG00000022772	ecel1	5	108569579	108624560
Japanese pufferfish	ENSTRUG00000001230	Dhx36	11	9887370	9901415
Japanese pufferfish	ENSTRUG00000001181	Gpr149	11	9903739	9910243
Japanese pufferfish	ENSTRUG00000000808	Mme	11	9923206	9941089
Japanese pufferfish	ENSTRUG00000000503	Olfcw1	11	9954337	9958795
Japanese pufferfish	ENSTRUG00000029355	Olfcg6	11	9963922	9967604
Japanese pufferfish	ENSTRUG00000022484	Olfch1	11	9972553	9976011
Japanese pufferfish	ENSTRUG00000023489	Olfcj1	11	9976410	9979393
Japanese pufferfish	ENSTRUG00000005993	Ensembl	11	9980404	9983545
Japanese pufferfish	ENSTRUG00000033059	Ensembl	11	9984568	9987913
Japanese pufferfish	ENSTRUG00000032550	Ensembl	11	9988166	9992626
Japanese pufferfish	ENSTRUG00000032720	Ensembl	11	9993412	9997837
Japanese pufferfish	ENSTRUG00000008774	Ensembl	11	9997916	10002404
Japanese pufferfish	ENSTRUG00000031142	Ensembl	11	10003720	10007624
Japanese pufferfish	ENSTRUG00000032466	Ensembl	11	10008418	10013178
Japanese pufferfish	ENSTRUG00000020528	Ensembl	11	10016857	10021535
Japanese pufferfish	ENSTRUG00000023621	Ensembl	11	10028529	10031656
Japanese pufferfish	ENSTRUG00000026774	Olfcv1	11	10032963	10037187
Japanese pufferfish	ENSTRUG00000007182	Olfcu1	11	10037817	10041589
Japanese pufferfish	ENSTRUG00000030789	Ensembl	11	10060224	10063554
Japanese pufferfish	ENSTRUG00000019797	Ensembl	11	10089263	10092155
Japanese pufferfish	ENSTRUG00000030596	Ensembl	11	10095757	10099089
Japanese pufferfish	ENSTRUG00000029804	Ensembl	11	10099962	10103491
Japanese pufferfish	ENSTRUG00000029904	Ensembl	11	10105067	10108407
Japanese pufferfish	ENSTRUG00000004327	Ensembl	11	10108520	10117294
Japanese pufferfish	ENSTRUG00000028273	Ensembl	11	10122553	10126181
Japanese pufferfish	ENSTRUG00000014270	Ensembl	11	10126546	10135046
Japanese pufferfish	ENSTRUG00000007875	Plch1	11	10163064	10196954
Japanese pufferfish	ENSTRUG00000022793	C3orf33	11	10203069	10206004
Japanese pufferfish	ENSTRUG00000007405	Med13b	11	10208613	10221433
Japanese pufferfish	ENSTRUG00000007198	Zgc:112083	11	10226056	10229186
Japanese pufferfish	ENSTRUG00000007180	Map6b	11	10229838	10235386
Japanese pufferfish	ENSTRUG00000007070	Thap12b	11	10236636	10239851
Japanese pufferfish	ENSTRUG00000006869	Dyrk1ab	11	10242748	10250028
Japanese pufferfish	ENSTRUG00000006355	Alcamb	11	10254557	10282424
Japanese pufferfish	ENSTRUG00000005633	Picalmb	11	10329672	10340157
Japanese pufferfish	ENSTRUG00000020315	Sytl2b	11	10340743	10352046
Japanese pufferfish	ENSTRUG00000027762	Si:dkey-4p15.5	11	10353167	10355805
Japanese pufferfish	ENSTRUG00000025476	Lim2.3	11	10360081	10360859
Japanese pufferfish	ENSTRUG00000026045	Ensembl	11	10363940	10393245
Japanese pufferfish	ENSTRUG00000022225	Esamb	11	10400210	10422800
Japanese pufferfish	ENSTRUG00000027328	Thyn1	11	10426638	10427769
Japanese pufferfish	ENSTRUG00000006004	Vps26b	11	10428395	10430574
Japanese pufferfish	ENSTRUG00000002858	Jam3a	11	10432661	10435611
Japanese pufferfish	ENSTRUG00000007727	Igsf9b	11	10526381	10558961
Japanese pufferfish	ENSTRUG00000030310	Arhgap32a	11	10564107	10578656
Japanese pufferfish	ENSTRUG00000007218	Cadm1b	11	10591026	10694291
Japanese pufferfish	ENSTRUG00000007164	Ncam1b	11	10707284	10747822
Japanese pufferfish	ENSTRUG00000006950	Zbtb16b	11	10750648	10765126
Japanese pufferfish	ENSTRUG00000006768	Tmprss5	11	10770215	10775390
Japanese pufferfish	ENSTRUG00000023581	Pih1d2	11	10774485	10777433
Japanese pufferfish	ENSTRUG00000006613	Dixdc1a	11	10777835	10784297
Japanese pufferfish	ENSTRUG00000022929	Zgc:162339	11	10785018	10787257
Japanese pufferfish	ENSTRUG00000031108	Lrfn1	11	10789315	10800379
Japanese pufferfish	ENSTRUG00000019559	Socs9	11	10893373	10896157
Japanese pufferfish	ENSTRUG00000006063	Samd4b	11	10897435	10905545
Japanese pufferfish	ENSTRUG00000005752	Paf1	11	10906009	10910420
Japanese pufferfish	ENSTRUG00000005168	Taok1a	11	10912899	10918585
Japanese pufferfish	ENSTRUG00000004665	Tsr1	11	10921861	10926847
Japanese pufferfish	ENSTRUG00000024667	Hic1	11	10934697	10940840
Japanese pufferfish	ENSTRUG00000004127	Dph1	11	11002394	11035868
Japanese pufferfish	ENSTRUG00000004030	Rtn4rl1b	11	11036988	11118837
Japanese pufferfish	ENSTRUG00000003616	Rpa1	11	11134851	11149963
Japanese pufferfish	ENSTRUG00000003241	Serpinf2b	11	11150655	11152654
Japanese pufferfish	ENSTRUG00000002991	Wdr81	11	11153790	11163967
Japanese pufferfish	ENSTRUG00000001862	Slc13a5b	11	11166819	11172220
Japanese pufferfish	ENSTRUG00000000909	Slc47a3	11	11176673	11239398
Japanese pufferfish	ENSTRUG00000003221	Ensembl	11	11208857	11210970
Japanese pufferfish	ENSTRUG00000018013	Ensembl	11	11235694	11237228
Japanese pufferfish	ENSTRUG00000001051	Pitpnm3	11	11246644	11294435
Japanese pufferfish	ENSTRUG00000001161	Si:dkey-243i1.1	11	11302314	11313437
Japanese pufferfish	ENSTRUG00000029139	Txndc17	11	11313201	11314299
Japanese pufferfish	ENSTRUG00000001410	Nxn	11	11314231	11349784
Japanese pufferfish	ENSTRUG00000001557	Ensembl	11	11350332	11351981
Japanese pufferfish	ENSTRUG00000027113	Glod4	11	11351278	11354505
Japanese pufferfish	ENSTRUG00000001972	Si:ch211-259g3.4	11	11354057	11367839
Japanese pufferfish	ENSTRUG00000021516	Rskra	11	11368497	11372031
Japanese pufferfish	ENSTRUG00000002712	Aldoca	11	11373186	11375810
Japanese pufferfish	ENSTRUG00000003691	Srsf1a	11	11376565	11378737
Japanese pufferfish	ENSTRUG00000025275	Ensembl	11	11379907	11381504
Japanese pufferfish	ENSTRUG00000025163	Ensembl	11	11380089	11381545
Japanese pufferfish	ENSTRUG00000003809	Hnf1ba	11	11396132	11411231
Japanese pufferfish	ENSTRUG00000004428	Synrg	11	11414203	11432738
Japanese pufferfish	ENSTRUG00000004933	Tada2a	11	11445881	11452690
Japanese pufferfish	ENSTRUG00000020367	Traf4a	11	11475368	11495738
Japanese pufferfish	ENSTRUG00000005563	Nek8	11	11497902	11503464
Japanese pufferfish	ENSTRUG00000025575	Tlcd1	11	11505369	11510196
Japanese pufferfish	ENSTRUG00000005937	Rab34a	11	11512268	11515979
Japanese pufferfish	ENSTRUG00000022736	Zgc:174895	11	11515998	11517805
Japanese pufferfish	ENSTRUG00000024071	Proca1	11	11520729	11524262
Japanese pufferfish	ENSTRUG00000006229	Dhrs11b	11	11526245	11529248
Japanese pufferfish	ENSTRUG00000006382	Ca4b	11	11530036	11532460
Japanese pufferfish	ENSTRUG00000022867	Ywhag2	11	11539170	11543164
Japanese pufferfish	ENSTRUG00000006711	Camkk1b	11	11550320	11554948
Japanese pufferfish	ENSTRUG00000006965	Ensembl	11	11555936	11559309
Japanese pufferfish	ENSTRUG00000007403	C2cd3	11	11559222	11570243
Japanese pufferfish	ENSTRUG00000027006	Or129-1	11	11578824	11579789
Japanese pufferfish	ENSTRUG00000023117	Diabloa	11	11581796	11583147
Japanese pufferfish	ENSTRUG00000027314	Ensembl	11	11586111	11587708
Japanese pufferfish	ENSTRUG00000023479	Ensembl	11	11614648	11616624
Japanese pufferfish	ENSTRUG00000029624	Ensembl	11	11617606	11619193
Japanese pufferfish	ENSTRUG00000020247	Ensembl	11	11621109	11622368
Japanese pufferfish	ENSTRUG00000007462	Ensembl	11	11627755	11629536
Japanese pufferfish	ENSTRUG00000024396	Ensembl	11	11631068	11632000
Japanese pufferfish	ENSTRUG00000029737	Ensembl	11	11632985	11634748
Japanese pufferfish	ENSTRUG00000031781	Ensembl	11	11635360	11637034
Japanese pufferfish	ENSTRUG00000007445	Ensembl	11	11649300	11651578
Japanese pufferfish	ENSTRUG00000007270	Diabloa	11	11652384	11654370
Japanese pufferfish	ENSTRUG00000020549	Ensembl	11	11657111	11676307
Japanese pufferfish	ENSTRUG00000021812	Rrp8	11	11700887	11704056
Japanese pufferfish	ENSTRUG00000006835	Ilk	11	11704367	11711691
Japanese pufferfish	ENSTRUG00000005657	Robo1	11	11777859	11921555
Japanese pufferfish	ENSTRUG00000004308	Robo2	11	11938976	12120863
Japanese pufferfish	ENSTRUG00000002009	Si:dkey-24p1.6	11	12139899	12145095
Japanese pufferfish	ENSTRUG00000003281	Stim1a	11	12145223	12163604
Japanese pufferfish	ENSTRUG00000003537	Pgap2	11	12164515	12165920
Japanese pufferfish	ENSTRUG00000003807	Chrna10a	11	12166026	12169701
Japanese pufferfish	ENSTRUG00000024145	Or116-1	11	12171892	12172830
Japanese pufferfish	ENSTRUG00000029200	Ensembl	11	12174208	12176791
Japanese pufferfish	ENSTRUG00000028973	Ensembl	11	12178179	12180626
Japanese pufferfish	ENSTRUG00000004381	Ensembl	11	12182012	12182950
Japanese pufferfish	ENSTRUG00000029526	Or102-2	11	12191671	12193436
Japanese pufferfish	ENSTRUG00000020804	Ensembl	11	12199333	12204942
Japanese pufferfish	ENSTRUG00000004822	Hmgb1b	11	12208588	12210955
Japanese pufferfish	ENSTRUG00000004943	Ensembl	11	12214184	12222137
Japanese pufferfish	ENSTRUG00000005003	B3glcta	11	12223377	12255079
Japanese pufferfish	ENSTRUG00000005142	Frya	11	12269213	12301760
Japanese pufferfish	ENSTRUG00000006177	Brca2	11	12301978	12312530
Japanese pufferfish	ENSTRUG00000027912	Ensembl	11	12312837	12314779
Japanese pufferfish	ENSTRUG00000029048	Ensembl	11	12314903	12315786
Japanese pufferfish	ENSTRUG00000029590	Ensembl	11	12315045	12316012
Japanese pufferfish	ENSTRUG00000006224	Trmt9b	11	12320342	12323118
Japanese pufferfish	ENSTRUG00000006278	Hdac12	11	12322599	12324724
Japanese pufferfish	ENSTRUG00000006298	Stard13b	11	12331324	12371537
Japanese pufferfish	ENSTRUG00000006538	Nbeab	11	12373256	12488309
Japanese pufferfish	ENSTRUG00000025662	Mab21l1	11	12446831	12447910
Japanese pufferfish	ENSTRUG00000007595	Dclk1b	11	12491348	12502302
Japanese pufferfish	ENSTRUG00000008148	Spartb	11	12502590	12508122
Japanese pufferfish	ENSTRUG00000008273	Postnb	11	12513780	12520991
Japanese pufferfish	ENSTRUG00000008483	Trpc4b	11	12522452	12529382
Japanese pufferfish	ENSTRUG00000008677	Frem2b	11	12536336	12569787
Japanese pufferfish	ENSTRUG00000008860	Trim3a	11	12572985	12579386
Japanese pufferfish	ENSTRUG00000021039	Fhdc4	11	12584228	12589145
Japanese pufferfish	ENSTRUG00000009061	Arfip2a	11	12590048	12594683
Japanese pufferfish	ENSTRUG00000009226	Dchs1a	11	12606998	12658801
Japanese pufferfish	ENSTRUG00000009372	Urb1	11	12665337	12676604
Japanese pufferfish	ENSTRUG00000021825	Ensembl	11	12676870	12677560
Japanese pufferfish	ENSTRUG00000030220	Tmem91	11	12708245	12712973
Japanese pufferfish	ENSTRUG00000009689	Exosc5	11	12713702	12716640
Japanese pufferfish	ENSTRUG00000024950	Ensembl	11	12716139	12722095
Japanese pufferfish	ENSTRUG00000009846	B3gnt8	11	12725535	12726956
Japanese pufferfish	ENSTRUG00000009864	Napab	11	12728609	12731898
Japanese pufferfish	ENSTRUG00000010033	Bicra	11	12733477	12743386
Japanese pufferfish	ENSTRUG00000010128	Ehd2	11	12745400	12748536
Japanese pufferfish	ENSTRUG00000024530	Nup88	11	12750810	12752954
Japanese pufferfish	ENSTRUG00000010277	Psmd8	11	12753925	12756703
Japanese pufferfish	ENSTRUG00000010394	Spred3	11	12757970	12761667
Japanese pufferfish	ENSTRUG00000010539	Dhx34	11	12764271	12770115
Japanese pufferfish	ENSTRUG00000010614	St14a	11	12770902	12778157
Japanese pufferfish	ENSTRUG00000010992	Aplp2	11	12779751	12809896
Japanese pufferfish	ENSTRUG00000011527	Prdm10	11	12812600	12819484
Japanese pufferfish	ENSTRUG00000011633	Cdon	11	12867032	12879423
Japanese pufferfish	ENSTRUG00000011780	Bcl9l	11	12889285	12900054
Japanese pufferfish	ENSTRUG00000011814	Cxcr5	11	12900009	12902055
Japanese pufferfish	ENSTRUG00000011848	Ddx6	11	12902786	12909078
Japanese pufferfish	ENSTRUG00000031644	Nectin1	11	13025119	13079066
Japanese pufferfish	ENSTRUG00000027765	Ensembl	11	13076749	13078160
Japanese pufferfish	ENSTRUG00000020104	Ttc36	11	13115401	13116786
Japanese pufferfish	ENSTRUG00000012174	Fbxo40	11	13116830	13120454
Japanese pufferfish	ENSTRUG00000012207	Cntn5	11	13138361	13193830
Japanese pufferfish	ENSTRUG00000012664	Arhgap42b	11	13203262	13238518
Japanese pufferfish	ENSTRUG00000013128	Pgr	11	13238554	13243242
Japanese pufferfish	ENSTRUG00000013189	Trpc6b	11	13242825	13249172
Japanese pufferfish	ENSTRUG00000032293	Ensembl	11	13249300	13252827
Japanese pufferfish	ENSTRUG00000020886	Yap1	11	13256051	13275198
Japanese pufferfish	ENSTRUG00000019759	Ensembl	11	13278004	13298934
Japanese pufferfish	ENSTRUG00000013479	Gab2	11	13300406	13321451
Japanese pufferfish	ENSTRUG00000013557	Nars2	11	13321681	13326236
Japanese pufferfish	ENSTRUG00000013623	Tenm4	11	13334043	13430776
Japanese pufferfish	ENSTRUG00000013809	Fam181b	11	13476114	13477073
Japanese pufferfish	ENSTRUG00000013812	Prcp	11	13480011	13486509
Japanese pufferfish	ENSTRUG00000022559	Rab30	11	13486748	13489633
Japanese pufferfish	ENSTRUG00000029464	Ndufc2	11	13491051	13492187
Japanese pufferfish	ENSTRUG00000013902	Thrsp	11	13492269	13492937
Japanese pufferfish	ENSTRUG00000013910	Guca1c	11	13493626	13495584
Japanese pufferfish	ENSTRUG00000025778	Ensembl	11	13496425	13500744
Japanese pufferfish	ENSTRUG00000025197	Zgc:153184	11	13501349	13508493
Japanese pufferfish	ENSTRUG00000013958	Mlnr	11	13510506	13512079
Japanese pufferfish	ENSTRUG00000013982	Fndc3a	11	13514559	13540943
Japanese pufferfish	ENSTRUG00000014127	Rcbtb2	11	13542108	13548193
Japanese pufferfish	ENSTRUG00000014206	Lpar6a	11	13552167	13553255
Japanese pufferfish	ENSTRUG00000014218	Ensembl	11	13561364	13564496
Japanese pufferfish	ENSTRUG00000014306	Lhfpl6	11	13569139	13600262
Japanese pufferfish	ENSTRUG00000014316	Cog6	11	13602027	13615837
Japanese pufferfish	ENSTRUG00000014453	Foxo1a	11	13630710	13649495
Japanese pufferfish	ENSTRUG00000014503	Stoml3a	11	13651591	13653692
Japanese pufferfish	ENSTRUG00000014536	Ensembl	11	13654405	13664346
Japanese pufferfish	ENSTRUG00000014559	Ensembl	11	13666324	13671882
Japanese pufferfish	ENSTRUG00000014640	Gbe1a	11	13677657	13719489
Japanese pufferfish	ENSTRUG00000014715	Cadm2b	11	13731317	13793343
Japanese pufferfish	ENSTRUG00000014841	Rwdd2b	11	13798540	13800380
Japanese pufferfish	ENSTRUG00000014855	Usp16	11	13801216	13805693
Japanese pufferfish	ENSTRUG00000030732	Ensembl	11	13807072	13808223
Japanese pufferfish	ENSTRUG00000014961	Grik1b	11	13813138	13824339
Japanese pufferfish	ENSTRUG00000015027	Cldn17	11	13826116	13827201
Japanese pufferfish	ENSTRUG00000027102	Cldn8	11	13828781	13829545
Japanese pufferfish	ENSTRUG00000015037	Zgc:110333	11	13831070	13831945
Japanese pufferfish	ENSTRUG00000015042	Tiam1b	11	13834723	13852377
Japanese pufferfish	ENSTRUG00000015146	Opa3	11	13864262	13865855
Japanese pufferfish	ENSTRUG00000015154	Hnrnpul1	11	13866771	13875199
Japanese pufferfish	ENSTRUG00000015227	Rasgrp4	11	13877313	13884887
Japanese pufferfish	ENSTRUG00000033353	Ensembl	11	13927682	13928803
Japanese pufferfish	ENSTRUG00000020566	Ensembl	11	13928653	13931154
Japanese pufferfish	ENSTRUG00000015755	Axl	11	13932446	13948657
Japanese pufferfish	ENSTRUG00000026339	Ensembl	11	13952269	13952559
Japanese pufferfish	ENSTRUG00000015833	Cyp2y3	11	13954749	13957236
Japanese pufferfish	ENSTRUG00000015948	Ensembl	11	13961568	13963881
Japanese pufferfish	ENSTRUG00000015978	Tgf-beta1	11	13966862	13971947
Japanese pufferfish	ENSTRUG00000016020	Ppp5c	11	13981151	13986971
Japanese pufferfish	ENSTRUG00000023097	Ensembl	11	13987613	13991015
Japanese pufferfish	ENSTRUG00000019624	Cldn3	11	13994210	13995838
Japanese pufferfish	ENSTRUG00000025233	Ensembl	11	13997695	13998363
Japanese pufferfish	ENSTRUG00000020771	Cldna	11	14003057	14003680
Japanese pufferfish	ENSTRUG00000016074	Ensembl	11	14004897	14005535
Japanese pufferfish	ENSTRUG00000032608	Cldn27b	11	14006729	14007469
Japanese pufferfish	ENSTRUG00000023505	Cldn28a	11	14009014	14009646
Japanese pufferfish	ENSTRUG00000016090	Ensembl	11	14011434	14012900
Japanese pufferfish	ENSTRUG00000029514	Cldn6	11	14013052	14013687
Japanese pufferfish	ENSTRUG00000016096	Ensembl	11	14014303	14015111
Japanese pufferfish	ENSTRUG00000021443	Sbds	11	14015322	14017812
Japanese pufferfish	ENSTRUG00000016107	Tyw1	11	14017542	14032687
Japanese pufferfish	ENSTRUG00000016130	Caln1	11	14037286	14059635
Japanese pufferfish	ENSTRUG00000016145	Galnt17	11	14062360	14069894
Japanese pufferfish	ENSTRUG00000016174	Rhbdd1	11	14073411	14076867
Japanese pufferfish	ENSTRUG00000016192	Eml2	11	14077719	14092335
Japanese pufferfish	ENSTRUG00000031296	Ensembl	11	14106192	14108604
Japanese pufferfish	ENSTRUG00000016275	Nova2	11	14116948	14154372
Japanese pufferfish	ENSTRUG00000021943	Ensembl	11	14174860	14176661
Japanese pufferfish	ENSTRUG00000022195	Irf2bp1	11	14177198	14179020
Japanese pufferfish	ENSTRUG00000025013	Foxa3	11	14183460	14186879
Japanese pufferfish	ENSTRUG00000016296	Pld3	11	14212291	14217114
Japanese pufferfish	ENSTRUG00000026358	Ensembl	11	14230532	14237817
Japanese pufferfish	ENSTRUG00000003814	Kcnk6	11	14254867	14260310
Japanese pufferfish	ENSTRUG00000025168	Ensembl	11	14262484	14263542
Japanese pufferfish	ENSTRUG00000004082	Blvrb	11	14265844	14268042
Japanese pufferfish	ENSTRUG00000004257	Sptbn4	11	14272181	14298738
Japanese pufferfish	ENSTRUG00000005321	Ensembl	11	14301974	14313841
Japanese pufferfish	ENSTRUG00000006414	Mark4	11	14317026	14338116
Japanese pufferfish	ENSTRUG00000006969	Ckma	11	14340766	14344173
Japanese pufferfish	ENSTRUG00000029021	Ensembl	11	14341047	14341229
Japanese pufferfish	ENSTRUG00000007207	Klc3	11	14350385	14354998
Japanese pufferfish	ENSTRUG00000007303	Ercc2	11	14356028	14362102
Japanese pufferfish	ENSTRUG00000007807	Zgc:154093	11	14362751	14365104
Japanese pufferfish	ENSTRUG00000007843	Zc3h4	11	14377619	14387857
Japanese pufferfish	ENSTRUG00000008065	Sae1	11	14388607	14395531
Japanese pufferfish	ENSTRUG00000008201	Ccdc9	11	14407851	14428902
Japanese pufferfish	ENSTRUG00000027544	Ensembl	11	14413203	14414760
Japanese pufferfish	ENSTRUG00000008318	Pak4	11	14415129	14434697
Japanese pufferfish	ENSTRUG00000027410	Ensembl	11	14419609	14420642
Japanese pufferfish	ENSTRUG00000021972	Zgc:152863	11	14437052	14442481
Japanese pufferfish	ENSTRUG00000030434	Ensembl	11	14444363	14445646
Japanese pufferfish	ENSTRUG00000008563	Hif1al	11	14444399	14451977
Japanese pufferfish	ENSTRUG00000008770	Dmwd	11	14454868	14459720
Japanese pufferfish	ENSTRUG00000008924	Ensembl	11	14459553	14470296
Japanese pufferfish	ENSTRUG00000009448	Eif3k	11	14471286	14474235
Japanese pufferfish	ENSTRUG00000009564	Zgc:85932	11	14474852	14481162
Japanese pufferfish	ENSTRUG00000009876	Ensembl	11	14482269	14512724
Japanese pufferfish	ENSTRUG00000010175	Slc8a2b	11	14553867	14565728
Japanese pufferfish	ENSTRUG00000010529	Srsf7a	11	14570215	14575996
Japanese pufferfish	ENSTRUG00000010649	Hnrnpl	11	14576348	14584170
Japanese pufferfish	ENSTRUG00000010663	Tlcd3a	11	14584194	14585744
Japanese pufferfish	ENSTRUG00000010725	Gemin4	11	14585773	14589916
Japanese pufferfish	ENSTRUG00000019862	Dhrs13b.1	11	14590267	14592588
Japanese pufferfish	ENSTRUG00000010815	Smtnl	11	14600694	14612887
Japanese pufferfish	ENSTRUG00000027141	Ensembl	11	14613350	14616712
Japanese pufferfish	ENSTRUG00000023666	Tmem199	11	14617329	14619216
Japanese pufferfish	ENSTRUG00000011012	Poldip2	11	14619237	14623053
Japanese pufferfish	ENSTRUG00000011125	Lrrc75a	11	14624392	14645949
Japanese pufferfish	ENSTRUG00000011248	Ywhae	11	14649263	14654167
Japanese pufferfish	ENSTRUG00000029838	Myo1cb	11	14656695	14682699
Japanese pufferfish	ENSTRUG00000011859	Slc43a2a	11	14687018	14698576
Japanese pufferfish	ENSTRUG00000012032	Pitpna	11	14701926	14705988
Japanese pufferfish	ENSTRUG00000030292	Pitpna	11	14703840	14704513
Japanese pufferfish	ENSTRUG00000012103	Si:ch211-132b12.2	11	14707483	14711432
Japanese pufferfish	ENSTRUG00000012655	Inpp5ka	11	14711523	14717479
Japanese pufferfish	ENSTRUG00000012704	Tekt1	11	14718324	14721938
Japanese pufferfish	ENSTRUG00000012799	Ensembl	11	14721175	14723341
Japanese pufferfish	ENSTRUG00000012804	Ecel1	11	14724604	14754823
Hagfish	ENSEBUG00000001644	Plch	FYBX03000009.1	21013342	21341878
Hagfish	ENSEBUG00000003972	Exoc8	FYBX03000009.1	20869626	20906842
Hagfish	ENSEBUG00000010986	Gp1ba	FYBX03000009.1	20957467	20963647
Hagfish	ENSEBUG00000011369	Ptpn11a	FYBX03000009.1	21513416	21624099
Hagfish	ENSEBUG00000013144	Zfp653-like	FYBX03000009.1	20908426	20944757
Hagfish	ENSEBUG00000014150	Ddx58	FYBX03000009.1	21456354	21505630
Hagfish	ENSEBUG00000014804	Ecel1	FYBX03000009.1	20957266	20996561
Hagfish	ENSEBUG00000015796	Plekhg5	FYBX03000009.1	21641438	21685182
Hagfish	ENSEBUG00000015895	Casp9	FYBX03000009.1	20807482	20860701
Hagfish	ENSEBUG00000002981	Mblac1	FYBX03000009.1	85922500	85928630
Hagfish	ENSEBUG00000005040	Dhx36	FYBX03000009.1	86915822	87031416
Hagfish	ENSEBUG00000006601	ensembl	FYBX03000009.1	85679790	85684609
Hagfish	ENSEBUG00000007357	Slc23a2	FYBX03000009.1	85699799	85868730
Hagfish	ENSEBUG00000007965	ensembl	FYBX03000009.1	86218379	86222653
Hagfish	ENSEBUG00000009245	Mme	FYBX03000009.1	86706699	86803766
Hagfish	ENSEBUG00000011039	ensembl	FYBX03000009.1	85945352	85949237
Hagfish	ENSEBUG00000011529	Gpr162	FYBX03000009.1	86313567	86492166
Hagfish	ENSEBUG00000016625	Mzb1	FYBX03000009.1	86090373	86118178
Sea lamprey	GeneID:116946860	Mme	NC 046096.1	1500167	1563362
Sea lamprey	GeneID:116946861	Dhx36	NC 046096.1	1602974	1634574
Sea lamprey	GeneID:116946862	Arhgef26	NC 046096.1	1635172	1673126
Sea lamprey	GeneID:116946863	Mab21l4	NC 046096.1	1690499	1701846
Sea lamprey	GeneID:116946864	LOC116946864	NC 046096.1	1728012	1778478
Sea lamprey	GeneID:116946865	LOC116946865	NC 046096.1	1783828	1792213
Sea lamprey	GeneID:116946824	LOC116946824	NC 046096.1	1807218	1808573
Sea lamprey	GeneID:116946866	LOC116946866	NC 046096.1	1827419	1831010
Sea lamprey	GeneID:116946868	LOC116946868	NC 046096.1	1880307	1920787
Sea lamprey	GeneID:116946869	LOC116946869	NC 046096.1	1930886	1966005
Sea lamprey	GeneID:116946870	Armc7	NC 046096.1	1966086	1968610
Sea lamprey	GeneID:116946871	Nppc	NC 046096.1	2026568	2030115
Sea lamprey	GeneID:116946873	Agxt	NC 046096.1	2086121	2096013
Sea lamprey	GeneID:116946872	Sdf4	NC 046096.1	2094200	2111887
Sea lamprey	GeneID:116946874	B3galt6	NC 046096.1	2113340	2119334
Sea lamprey	GeneID:116946803	C1qtnf12	NC 046096.1	2121627	2128476
Sea lamprey	GeneID:116946875	Klhl30	NC 046096.1	2136619	2147462
Sea lamprey	GeneID:116946876	Psmb6	NC 046096.1	2156947	2162439
Sea lamprey	GeneID:116946879	Nsun5	NC 046096.1	2169650	2178343
Sea lamprey	GeneID:116946878	Nop2	NC 046096.1	2178407	2193084
Sea lamprey	GeneID:116946881	Aldh4a1	NC 046096.1	2193861	2211513
Sea lamprey	GeneID:116946877	Lig3	NC 046096.1	2212989	2234185
Sea lamprey	GeneID:116946882	Plekhg5	NC 046096.1	2236900	2304343
Sea lamprey	GeneID:116946883	LOC116946883	NC 046096.1	2311565	2329724
Sea lamprey	GeneID:116946884	LOC116946884	NC 046096.1	2331235	2348866
Sea lamprey	GeneID:116946885	LOC116946885	NC 046096.1	2361895	2379456
Sea lamprey	GeneID:116946886	LOC116946886	NC 046096.1	2392053	2469055
Sea lamprey	GeneID:116946887	Ctdnep1	NC 046096.1	2472627	2497573
Sea lamprey	GeneID:116946888	Elp5	NC 046096.1	2499661	2508025
Sea lamprey	GeneID:116946890	Ubxn10	NC 046096.1	2510356	2514618
Sea lamprey	GeneID:116946889	Alg3	NC 046096.1	2516220	2523000
Sea lamprey	GeneID:116946892	Eef1akmt4	NC 046096.1	2526263	2584772
Sea lamprey	GeneID:116946893	LOC116946893	NC 046096.1	2598666	2613514
Sea lamprey	GeneID:116946894	P3h1	NC 046096.1	2623174	2648710
Sea lamprey	GeneID:116946895	LOC116946895	NC 046096.1	2650908	2675851
Sea lamprey	GeneID:116946896	Gpr162	NC 046096.1	2679552	2719128
Sea lamprey	GeneID:116946964	Ecel1	NC 046096.1	7114481	7151024
Sea lamprey	GeneID:116946965	Gp1ba	NC 046096.1	7151736	7159320
Sea lamprey	GeneID:116946966	LOC116946966	NC 046096.1	7159646	7180255
Sea lamprey	GeneID:116946968	Exoc8	NC 046096.1	7185703	7207697
Sea lamprey	GeneID:116946969	LOC116946969	NC 046096.1	7214208	7235908
Sea lamprey	GeneID:116946970	Casp9	NC 046096.1	7236812	7253728
Sea lamprey	GeneID:116946971	LOC116946971	NC 046096.1	7278145	7318939
Sea lamprey	GeneID:116946972	LOC116946972	NC 046096.1	7329219	7396566
Sea lamprey	GeneID:116946973	LOC116946973	NC 046096.1	7443635	7451699
Sea lamprey	GeneID:116946974	Ddost	NC 046096.1	7462479	7475863
Sea lamprey	GeneID:116946975	LOC116946975	NC 046096.1	7503207	7517217
Sea lamprey	GeneID:116947053	LOC116947053	NC 046096.1	7550885	7551664
Sea lamprey	GeneID:116946808	LOC116946808	NC 046096.1	7561744	7572351
Sea lamprey	GeneID:116946976	LOC116946976	NC 046096.1	7608120	7613320
Sea lamprey	GeneID:116946977	Ppp1r7	NC 046096.1	7620259	7632706
Sea lamprey	GeneID:116946978	LOC116946978	NC 046096.1	7642937	7678814
Sea lamprey	GeneID:116946979	LOC116946979	NC 046096.1	7692399	7750747
Sea lamprey	GeneID:116946980	LOC116946980	NC 046096.1	7759615	7827852
Sea lamprey	GeneID:116946981	LOC116946981	NC 046096.1	7836801	7907414
Sea lamprey	GeneID:116946984	Naa38	NC 046096.1	7908352	7910764
Sea lamprey	GeneID:116946983	LOC116946983	NC 046096.1	7910633	7916643
Sea lamprey	GeneID:116946985	Wdr33	NC 046096.1	7918091	7951666
Sea lamprey	GeneID:116946987	LOC116946987	NC 046096.1	7955439	7979660
Sea lamprey	GeneID:116946828	LOC116946828	NC 046096.1	7986078	7988148
Sea lamprey	GeneID:116946988	LOC116946988	NC 046096.1	7998341	8021070
Sea lamprey	GeneID:116946989	Veph1	NC 046096.1	8037513	8209728
Sea lamprey	GeneID:116946990	Ptx3	NC 046096.1	8099544	8118326
Sea lamprey	GeneID:116946991	LOC116946991	NC 046096.1	8212487	8223574
Sea lamprey	GeneID:116946992	Plch	NC 046096.1	8233190	8573762
